# Supplementary material for: 1,3-Bis(4-tert-butyl­phen­yl)-4-nitro­butan-1-one
Source: Acta Crystallogr Sect E Struct Rep Online. 2011 May 20;67(Pt 6):o1465. doi: 10.1107/S1600536811018277 (PMC3120520; doi:10.1107/S1600536811018277)
Supplement: Supplementary file 1 [file e-67-o1465-sup1.cif]

##############################################################################
#                                                                            #
# This CIF contains the data in a paper accepted for publication in          #
# Acta Crystallographica Section E. It conforms to the requirements of       #
# Notes for Authors for Acta Crystallographica Section E, and has been       #
# peer reviewed under the auspices of the IUCr Commission on Journals.       #
#                                                                            #
# Full details of the Crystallographic Information File format               #
# are given in the paper "The Crystallographic Information File (CIF):       #
# a New Standard Archive File for Crystallography" by S. R. Hall, F. H.      #
# Allen and I. D. Brown [Acta Cryst. (1991), A47, 655-685].                  #
#                                                                            #
# The current version of the core CIF dictionary is obtainable from          #
# ftp://ftp.iucr.org/pub/cif_core.dic.                                       #
#                                                                            #
# Software is freely available for graphical display of the structure(s)     #
# in this CIF. For information consult the CIF software page                 #
# http://www.iucr.org/resources/cif/software.                                #
#                                                                            #
# This file may be used for bona fide research purposes within the           #
# scientific community so long as proper attribution is given to the journal # 
# article from which it was obtained.                                        #
#                                                                            #
##############################################################################
data_I
_audit_creation_method     SHELXL-97
_chemical_name_systematic
;
1,3-Bis(4-<i>tert</i>-butylphenyl)-4-nitrobutan-1-one
;
_chemical_name_common     ?
_chemical_formula_moiety     'C24 H31 N O3'
_chemical_formula_sum     'C24 H31 N O3'
_chemical_formula_iupac     'C24 H31 N O3'
_chemical_formula_weight     381.50
_chemical_melting_point     ?
_symmetry_cell_setting     orthorhombic
_symmetry_space_group_name_H-M     'P n a 21'
_symmetry_space_group_name_Hall     'P 2c -2n'
loop_
    _symmetry_equiv_pos_as_xyz
    'x, y, z'
    '-x, -y, z+1/2'
    'x+1/2, -y+1/2, z'
    '-x+1/2, y+1/2, z+1/2'
_cell_length_a     20.440(4)
_cell_length_b     17.500(4)
_cell_length_c     6.1630(12)
_cell_angle_alpha     90.00
_cell_angle_beta     90.00
_cell_angle_gamma     90.00
_cell_volume     2204.5(8)
_cell_formula_units_Z     4
_cell_measurement_reflns_used     25
_cell_measurement_theta_min     9
_cell_measurement_theta_max     13
_cell_measurement_temperature     293(2)
_exptl_crystal_description     block
_exptl_crystal_colour     colourless
_exptl_crystal_size_max     0.20
_exptl_crystal_size_mid     0.20
_exptl_crystal_size_min     0.10
_exptl_crystal_density_diffrn     1.149
_exptl_crystal_density_meas     ?
_exptl_crystal_density_method     'not measured'
_exptl_crystal_F_000     824
_exptl_absorpt_coefficient_mu     0.075
_exptl_absorpt_correction_type     psi-scan
_exptl_absorpt_process_details     '(North <i>et al.</i>, 1968)'
_exptl_absorpt_correction_T_min     0.9852
_exptl_absorpt_correction_T_max     0.9926
_exptl_special_details
;
;
_diffrn_ambient_temperature     293(2)
_diffrn_radiation_type     MoK\a
_diffrn_radiation_wavelength     0.71073
_diffrn_radiation_source     'fine-focus sealed tube'
_diffrn_radiation_monochromator     graphite
_diffrn_measurement_device_type     'Enraf--Nonius CAD-4'
_diffrn_measurement_method     \w/2\q
_diffrn_detector_area_resol_mean     ?
_diffrn_reflns_number     8662
_diffrn_reflns_av_R_equivalents     0.0955
_diffrn_reflns_av_sigmaI/netI     0.0688
_diffrn_reflns_theta_min     1.53
_diffrn_reflns_theta_max     25.41
_diffrn_reflns_theta_full     25.41
_diffrn_measured_fraction_theta_max     1.000
_diffrn_measured_fraction_theta_full     1.000
_diffrn_reflns_limit_h_min     -24
_diffrn_reflns_limit_h_max     24
_diffrn_reflns_limit_k_min     -21
_diffrn_reflns_limit_k_max     21
_diffrn_reflns_limit_l_min     -7
_diffrn_reflns_limit_l_max     0
_diffrn_standards_number     3
_diffrn_standards_interval_count     200
_diffrn_standards_interval_time     2
_diffrn_standards_decay_%     1
_refine_special_details
;
Refinement of <i>F</i>^2^ against ALL reflections. The weighted <i>R</i>-factor
<i>wR</i> and goodness of fit <i>S</i> are based on <i>F</i>^2^, conventional
<i>R</i>-factors <i>R</i> are based on <i>F</i>, with <i>F</i> set to zero for
negative <i>F</i>^2^. The threshold expression of <i>F</i>^2^ >
\s(<i>F</i>^2^) is used only for calculating <i>R</i>-factors(gt) <i>etc</i>.
and is not relevant to the choice of reflections for refinement.
<i>R</i>-factors based on <i>F</i>^2^ are statistically about twice as large
as those based on <i>F</i>, and <i>R</i>- factors based on ALL data will be
even larger.
;
_reflns_number_total     2247
_reflns_number_gt     1527
_reflns_threshold_expression     I>2\s(I)
_refine_ls_structure_factor_coef     Fsqd
_refine_ls_matrix_type     full
_refine_ls_R_factor_all     0.0994
_refine_ls_R_factor_gt     0.0621
_refine_ls_wR_factor_gt     0.1507
_refine_ls_wR_factor_ref     0.1805
_refine_ls_goodness_of_fit_ref     1.000
_refine_ls_restrained_S_all     1.000
_refine_ls_number_reflns     2247
_refine_ls_number_parameters     247
_refine_ls_number_restraints     1
_refine_ls_hydrogen_treatment     constr
_refine_ls_weighting_scheme     calc
_refine_ls_weighting_details
         'calc w=1/[\s^2^(Fo^2^)+(0.1000P)^2^+0.3000P] where P=(Fo^2^+2Fc^2^)/3'
_atom_sites_solution_hydrogens     geom
_atom_sites_solution_primary     direct
_atom_sites_solution_secondary     difmap
_refine_ls_shift/su_max     0.000
_refine_ls_shift/su_mean     0.000
_refine_diff_density_max     0.354
_refine_diff_density_min     -0.316
_refine_ls_extinction_method     none
_refine_ls_extinction_coef     ?
loop_
    _atom_type_symbol
    _atom_type_description
    _atom_type_scat_dispersion_real
    _atom_type_scat_dispersion_imag
    _atom_type_scat_source
    'C' 'C' 0.0033 0.0016
                         'International Tables Vol C Tables 4.2.6.8 and 6.1.1.4'
    'H' 'H' 0.0000 0.0000
                         'International Tables Vol C Tables 4.2.6.8 and 6.1.1.4'
    'N' 'N' 0.0061 0.0033
                         'International Tables Vol C Tables 4.2.6.8 and 6.1.1.4'
    'O' 'O' 0.0106 0.0060
                         'International Tables Vol C Tables 4.2.6.8 and 6.1.1.4'
_computing_data_collection     'CAD-4 Software (Enraf-Nonius, 1985)'
_computing_cell_refinement     'CAD-4 Software (Enraf-Nonius, 1985)'
_computing_data_reduction     'XCAD4 (Harms & Wocadlo, 1995)'
_computing_structure_solution     'SHELXS97 (Sheldrick, 2008)'
_computing_structure_refinement     'SHELXL97 (Sheldrick, 2008)'
_computing_molecular_graphics     'SHELXTL (Sheldrick, 2008)'
_computing_publication_material     'SHELXTL (Sheldrick, 2008)'
loop_
    _atom_site_type_symbol
    _atom_site_label
    _atom_site_fract_x
    _atom_site_fract_y
    _atom_site_fract_z
    _atom_site_U_iso_or_equiv
    _atom_site_adp_type
    _atom_site_calc_flag
    _atom_site_refinement_flags
    _atom_site_occupancy
    _atom_site_symmetry_multiplicity
    _atom_site_disorder_assembly
    _atom_site_disorder_group
    N N 0.6807(2) 0.5602(3) 0.0686(7) 0.0600(11) Uani d . 1 1 . .
    O O1 0.50125(15) 0.54161(17) 0.2287(6) 0.0631(10) Uani d . 1 1 . .
    C C1 0.4134(3) 0.9145(3) 0.5244(13) 0.0861(15) Uani d . 1 1 . .
    H H1A 0.3856 0.8949 0.4118 0.129 Uiso calc R 1 1 . .
    H H1B 0.4564 0.9235 0.4669 0.129 Uiso calc R 1 1 . .
    H H1C 0.3957 0.9615 0.5788 0.129 Uiso calc R 1 1 . .
    O O2 0.73656(19) 0.5582(3) 0.1435(8) 0.0888(14) Uani d . 1 1 . .
    C C2 0.4638(4) 0.8985(4) 0.8758(18) 0.128(4) Uani d . 1 1 . .
    H H2A 0.4453 0.9465 0.9193 0.192 Uiso calc R 1 1 . .
    H H2B 0.5063 0.9070 0.8136 0.192 Uiso calc R 1 1 . .
    H H2C 0.4679 0.8658 1.0001 0.192 Uiso calc R 1 1 . .
    O O3 0.6580(2) 0.6145(2) -0.0204(9) 0.0976(16) Uani d . 1 1 . .
    C C3 0.3532(4) 0.8505(4) 0.813(2) 0.141(4) Uani d . 1 1 . .
    H H3A 0.3221 0.8277 0.7162 0.211 Uiso calc R 1 1 . .
    H H3B 0.3377 0.8999 0.8576 0.211 Uiso calc R 1 1 . .
    H H3C 0.3585 0.8185 0.9385 0.211 Uiso calc R 1 1 . .
    C C4 0.4174(3) 0.8589(3) 0.7002(13) 0.0861(15) Uani d . 1 1 . .
    C C5 0.4448(2) 0.7832(3) 0.6253(9) 0.0524(12) Uani d . 1 1 . .
    C C6 0.4948(2) 0.7455(3) 0.7359(9) 0.0549(12) Uani d . 1 1 . .
    H H6A 0.5103 0.7660 0.8652 0.066 Uiso calc R 1 1 . .
    C C7 0.5216(2) 0.6792(2) 0.6595(8) 0.0505(12) Uani d . 1 1 . .
    H H7A 0.5552 0.6560 0.7369 0.061 Uiso calc R 1 1 . .
    C C8 0.49945(19) 0.6457(2) 0.4682(8) 0.0405(10) Uani d . 1 1 . .
    C C9 0.4479(2) 0.6811(3) 0.3611(10) 0.0569(13) Uani d . 1 1 . .
    H H9A 0.4306 0.6594 0.2358 0.068 Uiso calc R 1 1 . .
    C C10 0.4224(3) 0.7479(3) 0.4400(11) 0.0654(15) Uani d . 1 1 . .
    H H10A 0.3882 0.7707 0.3644 0.078 Uiso calc R 1 1 . .
    C C11 0.5300(2) 0.5762(2) 0.3703(8) 0.0416(10) Uani d . 1 1 . .
    C C12 0.5950(2) 0.5512(2) 0.4511(8) 0.0418(10) Uani d . 1 1 . .
    H H12A 0.5919 0.5420 0.6059 0.050 Uiso calc R 1 1 . .
    H H12B 0.6260 0.5925 0.4295 0.050 Uiso calc R 1 1 . .
    C C13 0.6218(2) 0.4789(2) 0.3414(8) 0.0427(11) Uani d . 1 1 . .
    H H13A 0.5858 0.4420 0.3412 0.051 Uiso calc R 1 1 . .
    C C14 0.6395(2) 0.4918(3) 0.1035(9) 0.0530(12) Uani d . 1 1 . .
    H H14A 0.6626 0.4472 0.0497 0.064 Uiso calc R 1 1 . .
    H H14B 0.5996 0.4971 0.0199 0.064 Uiso calc R 1 1 . .
    C C15 0.6768(2) 0.4417(2) 0.4692(8) 0.0435(10) Uani d . 1 1 . .
    C C16 0.7202(2) 0.4823(2) 0.5969(9) 0.0453(11) Uani d . 1 1 . .
    H H16A 0.7172 0.5352 0.6026 0.054 Uiso calc R 1 1 . .
    C C17 0.76808(19) 0.4452(2) 0.7167(9) 0.0460(11) Uani d . 1 1 . .
    H H17A 0.7970 0.4742 0.7989 0.055 Uiso calc R 1 1 . .
    C C18 0.7743(2) 0.3668(2) 0.7183(9) 0.0466(11) Uani d . 1 1 . .
    C C19 0.7315(2) 0.3266(2) 0.5847(11) 0.0605(14) Uani d . 1 1 . .
    H H19A 0.7358 0.2739 0.5732 0.073 Uiso calc R 1 1 . .
    C C20 0.6833(2) 0.3630(2) 0.4697(10) 0.0538(12) Uani d . 1 1 . .
    H H20A 0.6540 0.3338 0.3893 0.065 Uiso calc R 1 1 . .
    C C21 0.8267(3) 0.3263(3) 0.8525(11) 0.0643(14) Uani d . 1 1 . .
    C C22 0.8825(3) 0.3032(5) 0.6997(15) 0.119(3) Uani d . 1 1 . .
    H H22A 0.9157 0.2770 0.7807 0.179 Uiso calc R 1 1 . .
    H H22B 0.9008 0.3481 0.6342 0.179 Uiso calc R 1 1 . .
    H H22C 0.8658 0.2700 0.5886 0.179 Uiso calc R 1 1 . .
    C C23 0.8533(4) 0.3767(4) 1.0330(14) 0.103(3) Uani d . 1 1 . .
    H H23A 0.8183 0.3911 1.1285 0.154 Uiso calc R 1 1 . .
    H H23B 0.8725 0.4218 0.9713 0.154 Uiso calc R 1 1 . .
    H H23C 0.8859 0.3491 1.1133 0.154 Uiso calc R 1 1 . .
    C C24 0.7971(3) 0.2562(4) 0.9646(15) 0.099(2) Uani d . 1 1 . .
    H H24A 0.7630 0.2722 1.0617 0.148 Uiso calc R 1 1 . .
    H H24B 0.8305 0.2300 1.0450 0.148 Uiso calc R 1 1 . .
    H H24C 0.7791 0.2224 0.8572 0.148 Uiso calc R 1 1 . .
loop_
    _atom_site_aniso_label
    _atom_site_aniso_U_11
    _atom_site_aniso_U_22
    _atom_site_aniso_U_33
    _atom_site_aniso_U_12
    _atom_site_aniso_U_13
    _atom_site_aniso_U_23
    N 0.069(3) 0.076(3) 0.035(2) -0.006(2) 0.010(2) 0.002(2)
    O1 0.0523(18) 0.0704(19) 0.066(2) 0.0060(16) -0.0210(19) -0.028(2)
    C1 0.108(3) 0.061(2) 0.089(4) 0.013(3) 0.026(3) 0.002(2)
    O2 0.066(2) 0.131(3) 0.069(3) -0.036(2) 0.002(2) 0.011(3)
    C2 0.106(5) 0.105(5) 0.174(10) 0.027(4) -0.021(7) -0.067(7)
    O3 0.137(4) 0.071(3) 0.086(3) 0.005(2) -0.014(4) 0.026(3)
    C3 0.124(6) 0.083(4) 0.214(12) 0.017(4) 0.097(8) 0.004(6)
    C4 0.108(3) 0.061(2) 0.089(4) 0.013(3) 0.026(3) 0.002(2)
    C5 0.055(3) 0.046(2) 0.056(3) 0.002(2) 0.008(3) -0.003(3)
    C6 0.059(3) 0.058(3) 0.047(3) 0.014(2) -0.005(3) -0.008(3)
    C7 0.054(3) 0.056(3) 0.042(3) 0.005(2) -0.006(2) -0.005(2)
    C8 0.036(2) 0.045(2) 0.040(2) -0.0024(17) -0.001(2) 0.000(2)
    C9 0.055(3) 0.056(3) 0.060(3) 0.020(2) -0.017(3) -0.011(3)
    C10 0.063(3) 0.062(3) 0.071(4) 0.023(3) -0.016(3) 0.000(3)
    C11 0.041(2) 0.041(2) 0.043(3) -0.0027(18) 0.003(2) 0.000(2)
    C12 0.047(2) 0.046(2) 0.032(2) 0.0030(18) 0.012(2) 0.001(2)
    C13 0.041(2) 0.046(2) 0.041(3) 0.0016(19) -0.003(2) -0.002(2)
    C14 0.057(3) 0.063(3) 0.039(3) 0.001(2) -0.001(3) -0.005(2)
    C15 0.046(2) 0.042(2) 0.043(3) -0.0025(18) 0.011(2) -0.002(2)
    C16 0.054(2) 0.039(2) 0.042(3) 0.0018(19) 0.002(2) -0.003(2)
    C17 0.036(2) 0.056(3) 0.045(3) -0.0036(18) -0.008(2) -0.005(3)
    C18 0.041(2) 0.050(2) 0.049(3) 0.0076(19) -0.001(2) 0.001(3)
    C19 0.070(3) 0.037(2) 0.075(4) 0.003(2) -0.004(3) -0.008(3)
    C20 0.053(3) 0.041(2) 0.068(3) 0.002(2) -0.008(3) -0.013(3)
    C21 0.062(3) 0.066(3) 0.065(3) 0.014(3) -0.005(3) 0.014(3)
    C22 0.081(4) 0.160(7) 0.117(7) 0.070(4) 0.024(5) 0.044(6)
    C23 0.108(5) 0.096(4) 0.104(6) 0.003(4) -0.055(5) 0.004(4)
    C24 0.109(5) 0.084(4) 0.105(6) -0.001(4) -0.014(5) 0.042(5)
_geom_special_details
;
All e.s.d.'s (except the e.s.d. in the dihedral angle between two l.s. planes)
are estimated using the full covariance matrix. The cell e.s.d.'s are taken
into account individually in the estimation of e.s.d.'s in distances, angles
and torsion angles; correlations between e.s.d.'s in cell parameters are only
used when they are defined by crystal symmetry. An approximate (isotropic)
treatment of cell e.s.d.'s is used for estimating e.s.d.'s involving l.s.
planes.
;
loop_
    _geom_bond_atom_site_label_1
    _geom_bond_atom_site_label_2
    _geom_bond_site_symmetry_2
    _geom_bond_distance
    _geom_bond_publ_flag
    N O3 . 1.192(5) ?
    N O2 . 1.231(5) ?
    N C14 . 1.479(6) ?
    O1 C11 . 1.214(5) ?
    C1 C4 . 1.457(9) ?
    C1 H1A . 0.9600 ?
    C1 H1B . 0.9600 ?
    C1 H1C . 0.9600 ?
    C2 C4 . 1.597(11) ?
    C2 H2A . 0.9600 ?
    C2 H2B . 0.9600 ?
    C2 H2C . 0.9600 ?
    C3 C4 . 1.493(9) ?
    C3 H3A . 0.9600 ?
    C3 H3B . 0.9600 ?
    C3 H3C . 0.9600 ?
    C4 C5 . 1.511(7) ?
    C5 C10 . 1.377(8) ?
    C5 C6 . 1.394(7) ?
    C6 C7 . 1.367(6) ?
    C6 H6A . 0.9300 ?
    C7 C8 . 1.392(6) ?
    C7 H7A . 0.9300 ?
    C8 C9 . 1.390(6) ?
    C8 C11 . 1.494(6) ?
    C9 C10 . 1.369(6) ?
    C9 H9A . 0.9300 ?
    C10 H10A . 0.9300 ?
    C11 C12 . 1.485(6) ?
    C12 C13 . 1.536(6) ?
    C12 H12A . 0.9700 ?
    C12 H12B . 0.9700 ?
    C13 C15 . 1.520(6) ?
    C13 C14 . 1.527(7) ?
    C13 H13A . 0.9800 ?
    C14 H14A . 0.9700 ?
    C14 H14B . 0.9700 ?
    C15 C16 . 1.381(6) ?
    C15 C20 . 1.384(6) ?
    C16 C17 . 1.388(6) ?
    C16 H16A . 0.9300 ?
    C17 C18 . 1.377(6) ?
    C17 H17A . 0.9300 ?
    C18 C19 . 1.392(7) ?
    C18 C21 . 1.528(7) ?
    C19 C20 . 1.371(7) ?
    C19 H19A . 0.9300 ?
    C20 H20A . 0.9300 ?
    C21 C23 . 1.520(9) ?
    C21 C24 . 1.533(8) ?
    C21 C22 . 1.533(9) ?
    C22 H22A . 0.9600 ?
    C22 H22B . 0.9600 ?
    C22 H22C . 0.9600 ?
    C23 H23A . 0.9600 ?
    C23 H23B . 0.9600 ?
    C23 H23C . 0.9600 ?
    C24 H24A . 0.9600 ?
    C24 H24B . 0.9600 ?
    C24 H24C . 0.9600 ?
loop_
    _geom_angle_atom_site_label_1
    _geom_angle_atom_site_label_2
    _geom_angle_atom_site_label_3
    _geom_angle_site_symmetry_1
    _geom_angle_site_symmetry_3
    _geom_angle
    _geom_angle_publ_flag
    O3 N O2 . . 123.9(5) ?
    O3 N C14 . . 119.3(5) ?
    O2 N C14 . . 116.8(5) ?
    C4 C1 H1A . . 109.5 ?
    C4 C1 H1B . . 109.5 ?
    H1A C1 H1B . . 109.5 ?
    C4 C1 H1C . . 109.5 ?
    H1A C1 H1C . . 109.5 ?
    H1B C1 H1C . . 109.5 ?
    C4 C2 H2A . . 109.5 ?
    C4 C2 H2B . . 109.5 ?
    H2A C2 H2B . . 109.5 ?
    C4 C2 H2C . . 109.5 ?
    H2A C2 H2C . . 109.5 ?
    H2B C2 H2C . . 109.5 ?
    C4 C3 H3A . . 109.5 ?
    C4 C3 H3B . . 109.5 ?
    H3A C3 H3B . . 109.5 ?
    C4 C3 H3C . . 109.5 ?
    H3A C3 H3C . . 109.5 ?
    H3B C3 H3C . . 109.5 ?
    C1 C4 C3 . . 111.3(6) ?
    C1 C4 C5 . . 112.2(6) ?
    C3 C4 C5 . . 112.4(5) ?
    C1 C4 C2 . . 104.4(6) ?
    C3 C4 C2 . . 104.4(7) ?
    C5 C4 C2 . . 111.5(6) ?
    C10 C5 C6 . . 115.9(4) ?
    C10 C5 C4 . . 121.6(5) ?
    C6 C5 C4 . . 122.5(5) ?
    C7 C6 C5 . . 121.8(5) ?
    C7 C6 H6A . . 119.1 ?
    C5 C6 H6A . . 119.1 ?
    C6 C7 C8 . . 121.2(5) ?
    C6 C7 H7A . . 119.4 ?
    C8 C7 H7A . . 119.4 ?
    C9 C8 C7 . . 117.4(4) ?
    C9 C8 C11 . . 119.2(4) ?
    C7 C8 C11 . . 123.3(4) ?
    C10 C9 C8 . . 120.1(5) ?
    C10 C9 H9A . . 120.0 ?
    C8 C9 H9A . . 120.0 ?
    C9 C10 C5 . . 123.4(5) ?
    C9 C10 H10A . . 118.3 ?
    C5 C10 H10A . . 118.3 ?
    O1 C11 C12 . . 121.8(4) ?
    O1 C11 C8 . . 119.6(4) ?
    C12 C11 C8 . . 118.6(4) ?
    C11 C12 C13 . . 114.5(4) ?
    C11 C12 H12A . . 108.6 ?
    C13 C12 H12A . . 108.6 ?
    C11 C12 H12B . . 108.6 ?
    C13 C12 H12B . . 108.6 ?
    H12A C12 H12B . . 107.6 ?
    C15 C13 C14 . . 112.7(4) ?
    C15 C13 C12 . . 112.9(4) ?
    C14 C13 C12 . . 112.7(4) ?
    C15 C13 H13A . . 105.9 ?
    C14 C13 H13A . . 105.9 ?
    C12 C13 H13A . . 105.9 ?
    N C14 C13 . . 113.2(4) ?
    N C14 H14A . . 108.9 ?
    C13 C14 H14A . . 108.9 ?
    N C14 H14B . . 108.9 ?
    C13 C14 H14B . . 108.9 ?
    H14A C14 H14B . . 107.8 ?
    C16 C15 C20 . . 116.6(4) ?
    C16 C15 C13 . . 123.4(4) ?
    C20 C15 C13 . . 119.9(4) ?
    C15 C16 C17 . . 121.1(4) ?
    C15 C16 H16A . . 119.5 ?
    C17 C16 H16A . . 119.5 ?
    C18 C17 C16 . . 122.3(4) ?
    C18 C17 H17A . . 118.8 ?
    C16 C17 H17A . . 118.8 ?
    C17 C18 C19 . . 116.2(4) ?
    C17 C18 C21 . . 122.1(4) ?
    C19 C18 C21 . . 121.7(4) ?
    C20 C19 C18 . . 121.5(4) ?
    C20 C19 H19A . . 119.2 ?
    C18 C19 H19A . . 119.2 ?
    C19 C20 C15 . . 122.2(5) ?
    C19 C20 H20A . . 118.9 ?
    C15 C20 H20A . . 118.9 ?
    C23 C21 C18 . . 112.2(4) ?
    C23 C21 C24 . . 106.0(6) ?
    C18 C21 C24 . . 109.8(5) ?
    C23 C21 C22 . . 109.7(6) ?
    C18 C21 C22 . . 108.1(5) ?
    C24 C21 C22 . . 111.1(5) ?
    C21 C22 H22A . . 109.5 ?
    C21 C22 H22B . . 109.5 ?
    H22A C22 H22B . . 109.5 ?
    C21 C22 H22C . . 109.5 ?
    H22A C22 H22C . . 109.5 ?
    H22B C22 H22C . . 109.5 ?
    C21 C23 H23A . . 109.5 ?
    C21 C23 H23B . . 109.5 ?
    H23A C23 H23B . . 109.5 ?
    C21 C23 H23C . . 109.5 ?
    H23A C23 H23C . . 109.5 ?
    H23B C23 H23C . . 109.5 ?
    C21 C24 H24A . . 109.5 ?
    C21 C24 H24B . . 109.5 ?
    H24A C24 H24B . . 109.5 ?
    C21 C24 H24C . . 109.5 ?
    H24A C24 H24C . . 109.5 ?
    H24B C24 H24C . . 109.5 ?
loop_
    _geom_torsion_atom_site_label_1
    _geom_torsion_atom_site_label_2
    _geom_torsion_atom_site_label_3
    _geom_torsion_atom_site_label_4
    _geom_torsion_site_symmetry_1
    _geom_torsion_site_symmetry_2
    _geom_torsion_site_symmetry_3
    _geom_torsion_site_symmetry_4
    _geom_torsion
    _geom_torsion_publ_flag
    C1 C4 C5 C10 . . . . -47.4(8) ?
    C3 C4 C5 C10 . . . . 79.0(8) ?
    C2 C4 C5 C10 . . . . -164.1(6) ?
    C1 C4 C5 C6 . . . . 131.4(6) ?
    C3 C4 C5 C6 . . . . -102.2(8) ?
    C2 C4 C5 C6 . . . . 14.8(8) ?
    C10 C5 C6 C7 . . . . 2.6(7) ?
    C4 C5 C6 C7 . . . . -176.3(5) ?
    C5 C6 C7 C8 . . . . -0.8(7) ?
    C6 C7 C8 C9 . . . . -1.8(6) ?
    C6 C7 C8 C11 . . . . 175.8(4) ?
    C7 C8 C9 C10 . . . . 2.4(7) ?
    C11 C8 C9 C10 . . . . -175.2(5) ?
    C8 C9 C10 C5 . . . . -0.6(8) ?
    C6 C5 C10 C9 . . . . -1.9(8) ?
    C4 C5 C10 C9 . . . . 177.0(6) ?
    C9 C8 C11 O1 . . . . -16.6(6) ?
    C7 C8 C11 O1 . . . . 165.9(4) ?
    C9 C8 C11 C12 . . . . 163.8(4) ?
    C7 C8 C11 C12 . . . . -13.7(6) ?
    O1 C11 C12 C13 . . . . -0.1(6) ?
    C8 C11 C12 C13 . . . . 179.5(4) ?
    C11 C12 C13 C15 . . . . -162.8(4) ?
    C11 C12 C13 C14 . . . . 68.1(5) ?
    O3 N C14 C13 . . . . -110.0(5) ?
    O2 N C14 C13 . . . . 66.9(6) ?
    C15 C13 C14 N . . . . -79.7(5) ?
    C12 C13 C14 N . . . . 49.5(5) ?
    C14 C13 C15 C16 . . . . 98.0(5) ?
    C12 C13 C15 C16 . . . . -31.1(6) ?
    C14 C13 C15 C20 . . . . -85.2(6) ?
    C12 C13 C15 C20 . . . . 145.7(5) ?
    C20 C15 C16 C17 . . . . 0.7(7) ?
    C13 C15 C16 C17 . . . . 177.6(4) ?
    C15 C16 C17 C18 . . . . -1.2(8) ?
    C16 C17 C18 C19 . . . . 2.8(7) ?
    C16 C17 C18 C21 . . . . -179.3(5) ?
    C17 C18 C19 C20 . . . . -4.1(8) ?
    C21 C18 C19 C20 . . . . 178.0(5) ?
    C18 C19 C20 C15 . . . . 4.0(9) ?
    C16 C15 C20 C19 . . . . -2.1(8) ?
    C13 C15 C20 C19 . . . . -179.1(5) ?
    C17 C18 C21 C23 . . . . 19.4(8) ?
    C19 C18 C21 C23 . . . . -162.8(6) ?
    C17 C18 C21 C24 . . . . 137.1(6) ?
    C19 C18 C21 C24 . . . . -45.2(8) ?
    C17 C18 C21 C22 . . . . -101.6(7) ?
    C19 C18 C21 C22 . . . . 76.2(7) ?
loop_
    _geom_hbond_atom_site_label_D
    _geom_hbond_atom_site_label_H
    _geom_hbond_atom_site_label_A
    _geom_hbond_site_symmetry_A
    _geom_hbond_distance_DH
    _geom_hbond_distance_HA
    _geom_hbond_distance_DA
    _geom_hbond_angle_DHA
    _geom_hbond_publ_flag
    C12 H12A O1 2_665 0.97 2.52 3.072(5) 116 yes
data_global
_journal_date_recd_electronic     2011-03-25
_journal_date_accepted     2011-05-13
_journal_name_full     'Acta Crystallographica, Section E'
_journal_year     2011
_journal_volume     67
_journal_issue      6
_journal_page_first     o1465
_journal_page_last     o1465
_journal_paper_category     QO
_journal_coeditor_code     BQ2291
_publ_contact_author_name     'Professor Hong-Jun Zhu'
_publ_contact_author_address
;
'Hong-Jun Zhu'
Department of Applied Chemistry
College of Science
Nanjing University of Technology
Nanjing 210009
People's Republic of China
;
_publ_contact_author_email     zhuhj@njut.edu.cn
_publ_contact_author_fax     '86-25-83587443'
_publ_contact_author_phone     '86-25-83172358'
_publ_section_title
;
1,3-Bis(4-<i>tert</i>-butylphenyl)-4-nitrobutan-1-one
;
loop_
    _publ_author_name
    _publ_author_address
    'Dong-Yin Ren'
;
Department of Applied Chemistry
College of Science
Nanjing University of Technology
Nanjing 210009
People's Republic of China
;
    'Lu Shi'
;
Department of Applied Chemistry
College of Science
Nanjing University of Technology
Nanjing 210009
People's Republic of China
;
    'Qin Zhang'
;
Department of Applied Chemistry
College of Science
Nanjing University of Technology
Nanjing 210009
People's Republic of China
;
    'Yi Xu'
;
Department of Applied Chemistry
College of Science
Nanjing University of Technology
Nanjing 210009
People's Republic of China
;
    'Hong-Jun Zhu'
;
Department of Applied Chemistry
College of Science
Nanjing University of Technology
Nanjing 210009
People's Republic of China
;
