# Supplementary material for: 1,3-Bis(4-tert-butyl­phen­yl)-4-nitro­butan-1-one
Source: Acta Crystallogr Sect E Struct Rep Online. 2011 May 20;67(Pt 6):o1465. doi: 10.1107/S1600536811018277 (PMC3120520; doi:10.1107/S1600536811018277)
Supplement: Supplementary file 2 [file e-67-o1465-Isup2.hkl]

# 
# h,k,l, Fc-squared, Fo-squared, sigma(Fo-squared) and status flag 
# 
data_I
_shelx_title ' X in Pna2(1)' 
_shelx_refln_list_code          4 
_shelx_F_calc_maximum      138.05 
_exptl_crystal_F_000       824.00 
_reflns_d_resolution_high  0.8282 
 
loop_ 
 _symmetry_equiv_pos_as_xyz 
 'x, y, z' 
 '-x, -y, z+1/2' 
 'x+1/2, -y+1/2, z' 
 '-x+1/2, y+1/2, z+1/2' 
 
_cell_length_a    20.4400 
_cell_length_b    17.5000 
_cell_length_c     6.1630 
_cell_angle_alpha  90.000 
_cell_angle_beta   90.000 
_cell_angle_gamma  90.000 
 
_shelx_F_squared_multiplier     1.000 
 
loop_ 
 _refln_index_h 
 _refln_index_k 
 _refln_index_l 
 _refln_F_squared_calc 
 _refln_F_squared_meas 
 _refln_F_squared_sigma 
 _refln_observed_status 
   2   0   0        0.38        0.32      2.85 o 
   4   0   0      948.43      929.91     12.55 o 
   6   0   0     1737.66     2059.70     22.85 o 
   8   0   0     1175.51     1092.43     19.54 o 
  10   0   0       74.07       77.77      7.12 o 
  12   0   0     1141.49     1251.48     32.97 o 
  14   0   0       48.78       51.20      7.74 o 
  16   0   0       51.75       51.78     22.09 o 
  18   0   0      245.81      233.85     16.24 o 
  20   0   0       87.98      112.85     14.76 o 
  22   0   0      370.75      325.70     34.90 o 
  24   0   0        2.73      -10.61     10.61 o 
   1   1   0     7105.02     6075.73    668.87 o 
   2   1   0       43.61       56.72      2.67 o 
   3   1   0      703.64      616.29      9.02 o 
   4   1   0    10275.19     9151.97    202.66 o 
   5   1   0     6383.94     6521.79    145.38 o 
   6   1   0      391.85      379.47      9.21 o 
   7   1   0     1571.74     1492.68     15.55 o 
   8   1   0       18.76       15.88      3.36 o 
   9   1   0      534.97      539.53     11.93 o 
  10   1   0     1283.77     1377.71     18.84 o 
  11   1   0      559.84      576.54     12.29 o 
  12   1   0      260.81      301.71     13.88 o 
  13   1   0       10.60        9.10      4.11 o 
  14   1   0      170.39      165.74     13.48 o 
  15   1   0       10.57        9.25      4.16 o 
  16   1   0        4.14       -5.10      5.10 o 
  17   1   0      170.56      160.16      9.81 o 
  18   1   0        0.04       -6.69      6.69 o 
  19   1   0        4.13       10.78      5.63 o 
  20   1   0        0.93        8.21      6.94 o 
  21   1   0       16.87       20.02      7.02 o 
  22   1   0        9.82        6.95      7.69 o 
  23   1   0       44.62       44.66     11.52 o 
  24   1   0       12.52       12.80      7.98 o 
   0   2   0     1151.77     1059.94     18.65 o 
   1   2   0      775.30      636.50    107.70 o 
   2   2   0     3686.62     3728.67    159.82 o 
   3   2   0    10031.49     8092.48    414.44 o 
   4   2   0      167.65      151.41      5.26 o 
   5   2   0      989.26      907.89     10.47 o 
   6   2   0        0.81       -1.25      2.59 o 
   7   2   0      432.43      484.54      8.96 o 
   8   2   0     1486.80     1720.82     33.40 o 
   9   2   0      184.71      206.11      6.81 o 
  10   2   0       53.64       48.27      4.21 o 
  11   2   0       10.48        8.68      2.29 o 
  12   2   0       27.56       26.20      3.36 o 
  13   2   0      260.31      228.74      8.81 o 
  14   2   0       73.35       60.73      6.76 o 
  15   2   0      213.48      206.01     11.36 o 
  16   2   0       51.39       39.10      6.58 o 
  17   2   0       24.86       36.89      6.19 o 
  18   2   0        9.02        0.02      5.89 o 
  19   2   0      184.38      210.05     15.94 o 
  20   2   0       32.56       28.62      8.27 o 
  21   2   0       25.05       24.06      7.71 o 
  22   2   0       47.01       35.52      9.60 o 
  23   2   0       39.27       38.73      7.71 o 
  24   2   0        0.76       -6.50      6.50 o 
   1   3   0     6664.38     5862.59   1029.95 o 
   2   3   0      143.39      112.02     22.01 o 
   3   3   0    10727.36     8713.50    512.86 o 
   4   3   0       32.34       38.10      3.99 o 
   5   3   0     1926.37     2293.81     25.36 o 
   6   3   0      521.80      546.25      9.20 o 
   7   3   0      171.87      146.48      5.52 o 
   8   3   0        6.27       10.75      3.03 o 
   9   3   0      430.38      357.57     73.72 o 
  10   3   0      236.30      288.50      8.75 o 
  11   3   0       18.81       19.19      3.62 o 
  12   3   0      636.65      557.29     12.67 o 
  13   3   0        5.86       10.29      4.99 o 
  14   3   0      552.47      612.06     14.68 o 
  15   3   0        0.80        4.76      7.04 o 
  16   3   0       74.37       77.64      7.26 o 
  17   3   0        0.63       -4.26      5.51 o 
  18   3   0        7.85        7.34      7.98 o 
  19   3   0        0.05       -1.61      5.89 o 
  20   3   0       16.45       20.03      6.49 o 
  21   3   0       15.11       18.77      6.59 o 
  22   3   0       49.40       62.95      8.69 o 
  23   3   0       34.21       36.05      6.87 o 
  24   3   0        1.32       -5.65      5.65 o 
   0   4   0      549.03      616.04     11.02 o 
   1   4   0     4356.23     3790.73     75.21 o 
   2   4   0       17.23       19.80      3.28 o 
   3   4   0      362.75      360.33      6.71 o 
   4   4   0      477.54      532.38      8.41 o 
   5   4   0     1116.08     1059.22     12.31 o 
   6   4   0     1250.34     1186.00     13.77 o 
   7   4   0       43.89       29.03      3.71 o 
   8   4   0      486.07      453.24      9.58 o 
   9   4   0       24.92       14.94      3.65 o 
  10   4   0      593.41      500.74     98.77 o 
  11   4   0        1.24        3.52      3.86 o 
  12   4   0      171.25      181.09      8.93 o 
  13   4   0      408.06      388.04     10.16 o 
  14   4   0      156.43      150.70      8.63 o 
  15   4   0       52.07       62.70      7.41 o 
  16   4   0      181.38      174.89      9.80 o 
  17   4   0       18.95       31.44      8.51 o 
  18   4   0        0.24       -5.84      5.89 o 
  19   4   0       30.80       21.65      6.64 o 
  20   4   0        4.01       19.44      9.74 o 
  21   4   0        4.26        8.67      6.63 o 
  22   4   0        4.51        8.21      5.92 o 
  23   4   0        0.35        8.81      5.99 o 
  24   4   0       19.17       13.68      6.23 o 
   1   5   0     1516.89     1465.01     13.18 o 
   2   5   0       47.10       64.21     15.33 o 
   3   5   0      801.95      650.55    121.22 o 
   4   5   0      495.59      387.90     73.51 o 
   5   5   0       58.36       64.51     13.44 o 
   6   5   0     1006.35      699.80    142.69 o 
   7   5   0       96.83       63.87     15.49 o 
   8   5   0      545.53      646.82    134.89 o 
   9   5   0     1154.76     1129.47    223.50 o 
  10   5   0       65.07       53.24      4.29 o 
  11   5   0      603.31      500.92    222.91 o 
  12   5   0        0.54       -3.12      4.22 o 
  13   5   0      221.60      200.27     41.79 o 
  14   5   0       13.94       29.85      6.35 o 
  15   5   0        8.10       13.05      5.18 o 
  16   5   0       39.62       40.06      5.84 o 
  17   5   0       47.47       35.90     10.84 o 
  18   5   0        1.39       10.93      7.44 o 
  19   5   0        0.84       -6.56      6.56 o 
  20   5   0      174.06      155.21     41.68 o 
  21   5   0        3.43       -6.49      6.49 o 
  22   5   0       67.12       60.37     19.03 o 
  23   5   0        5.06        7.32      5.78 o 
   0   6   0       94.55       81.71      5.61 o 
   1   6   0      254.21      285.36      6.72 o 
   2   6   0      377.90      366.03      7.59 o 
   3   6   0      296.22      289.43      6.90 o 
   4   6   0      397.30      465.25      8.97 o 
   5   6   0      712.97      682.56     12.55 o 
   6   6   0       44.20       35.83      3.39 o 
   7   6   0       35.36       42.91      4.03 o 
   8   6   0      447.59      362.31      9.33 o 
   9   6   0      130.80      107.63      6.53 o 
  10   6   0      107.19       88.86      7.47 o 
  11   6   0        0.26        0.02      3.55 o 
  12   6   0      123.11      104.81      7.69 o 
  13   6   0      106.27      103.80      9.84 o 
  14   6   0       47.85       63.27      6.84 o 
  15   6   0        0.08        3.41      5.54 o 
  16   6   0       24.05       21.29      5.88 o 
  17   6   0        3.18       12.98      5.67 o 
  18   6   0       86.37       85.82      9.48 o 
  19   6   0       27.15       40.53      8.53 o 
  20   6   0        1.74        9.94      7.26 o 
  21   6   0       10.17       21.02      6.61 o 
  22   6   0        0.87        2.95      6.30 o 
  23   6   0       25.46       23.63      8.90 o 
   1   7   0       33.77       31.18      3.49 o 
   2   7   0      150.05      158.82      8.28 o 
   3   7   0      109.66      133.25      6.40 o 
   4   7   0     2368.17     2068.88     20.49 o 
   5   7   0       99.86       80.15      4.56 o 
   6   7   0      100.57       89.39      5.32 o 
   7   7   0       23.54       33.25     10.59 o 
   8   7   0      138.78      135.77      6.27 o 
   9   7   0       76.36       64.80      5.45 o 
  10   7   0      181.08      178.95     10.06 o 
  11   7   0      116.59      155.58      9.45 o 
  12   7   0      755.46      714.01     15.99 o 
  13   7   0        6.82       25.43      6.68 o 
  14   7   0      196.66      166.45      9.65 o 
  15   7   0      451.61      500.77     15.33 o 
  16   7   0        4.77        6.76      6.45 o 
  17   7   0       93.87      132.78     10.74 o 
  18   7   0       32.58       29.93      7.60 o 
  19   7   0       34.30       37.63      8.30 o 
  20   7   0       11.77       19.58      6.44 o 
  21   7   0        3.46        2.12      6.82 o 
  22   7   0        8.52       -5.30      9.81 o 
  23   7   0        0.46        1.64      5.16 o 
   0   8   0       40.77       28.86      6.00 o 
   1   8   0     1717.96     1805.63     21.41 o 
   2   8   0       13.63       16.15      3.29 o 
   3   8   0        5.87        9.84      3.17 o 
   4   8   0      942.55     1081.30     15.13 o 
   5   8   0      155.26      129.44      6.21 o 
   6   8   0      219.64      234.07      6.54 o 
   7   8   0      235.65      232.76      9.54 o 
   8   8   0       48.82       54.37      4.88 o 
   9   8   0       45.69       50.31      6.63 o 
  10   8   0       16.96       14.65      4.23 o 
  11   8   0        2.60       -4.29      4.29 o 
  12   8   0       40.71       26.18      5.16 o 
  13   8   0       62.40       83.13      8.98 o 
  14   8   0     1059.96     1163.12     23.18 o 
  15   8   0       48.65       82.73     10.27 o 
  16   8   0        5.71        2.63      6.35 o 
  17   8   0       61.56       61.82     10.81 o 
  18   8   0        5.96       12.78      6.70 o 
  19   8   0       73.39       72.15      9.60 o 
  20   8   0       14.99       12.37      7.00 o 
  21   8   0       26.66       18.17      7.88 o 
  22   8   0        0.00        6.12      4.70 o 
   1   9   0     1865.22     1849.69     20.16 o 
   2   9   0      585.15      628.71     20.48 o 
   3   9   0     1093.91     1109.41     16.02 o 
   4   9   0        0.38        6.12      3.33 o 
   5   9   0      438.64      456.26     11.98 o 
   6   9   0      125.02      133.62     10.02 o 
   7   9   0      235.24      186.09      8.65 o 
   8   9   0       74.39       60.39      4.48 o 
   9   9   0        0.43        0.45      3.83 o 
  10   9   0       30.05       20.18      4.46 o 
  11   9   0       58.43       55.15      6.91 o 
  12   9   0      173.13      153.46     10.12 o 
  13   9   0        9.22       10.70      6.16 o 
  14   9   0        0.02        8.04      6.84 o 
  15   9   0        0.48       10.32      5.85 o 
  16   9   0       35.35       42.36     12.18 o 
  17   9   0       59.39       45.97     10.67 o 
  18   9   0      109.59      134.31     13.48 o 
  19   9   0        1.52        8.09      5.54 o 
  20   9   0        0.69        7.46      5.28 o 
  21   9   0       19.81        3.37      6.73 o 
  22   9   0       35.09       35.27      6.31 o 
   0  10   0     3307.80     3435.30     41.75 o 
   1  10   0      187.34      150.65      7.21 o 
   2  10   0       68.08       63.05      5.37 o 
   3  10   0       26.67       38.46      4.56 o 
   4  10   0      811.08      808.55     20.31 o 
   5  10   0        2.08        4.70      3.08 o 
   6  10   0       32.64       21.76      3.82 o 
   7  10   0       12.24       11.07      3.73 o 
   8  10   0        8.66       -0.07      3.50 o 
   9  10   0      115.61      156.87     13.76 o 
  10  10   0      655.96      712.33     21.88 o 
  11  10   0      676.74      712.54     17.87 o 
  12  10   0     1277.14     1558.55     26.02 o 
  13  10   0        6.85       16.31      5.48 o 
  14  10   0       29.55       18.67      7.28 o 
  15  10   0      172.60      138.01     11.62 o 
  16  10   0       73.91       65.82      8.09 o 
  17  10   0       38.66       21.84      8.63 o 
  18  10   0       25.18       16.34      6.87 o 
  19  10   0        0.80       -6.27      6.27 o 
  20  10   0        2.40        2.59      5.86 o 
  21  10   0       43.38       38.22      5.70 o 
   1  11   0        9.50        3.81      3.97 o 
   2  11   0        1.70        3.80      3.17 o 
   3  11   0        0.24        4.05      3.26 o 
   4  11   0        2.72       -1.65      3.52 o 
   5  11   0       77.13       83.59      7.24 o 
   6  11   0      289.42      259.74      9.75 o 
   7  11   0      235.23      266.35     10.04 o 
   8  11   0       19.07        9.87      5.19 o 
   9  11   0        0.06        0.71      4.64 o 
  10  11   0      407.73      375.41     13.79 o 
  11  11   0     2205.77     1968.76     35.21 o 
  12  11   0       12.42        4.61      7.46 o 
  13  11   0       17.31       20.16      6.21 o 
  14  11   0       18.93       24.82      7.23 o 
  15  11   0        3.28        2.55      6.61 o 
  16  11   0       55.87       53.77      8.84 o 
  17  11   0       30.12       32.34      7.91 o 
  18  11   0        1.72        6.12      5.74 o 
  19  11   0       12.56       20.48      6.28 o 
  20  11   0        4.34       -5.11      5.11 o 
  21  11   0       14.63        9.36      5.08 o 
   0  12   0        8.01        4.02      5.76 o 
   1  12   0      127.51      139.65      7.71 o 
   2  12   0      116.21      112.83      6.99 o 
   3  12   0      217.52      217.18      8.94 o 
   4  12   0       14.49       16.30      4.95 o 
   5  12   0       30.32       43.84      5.28 o 
   6  12   0        3.95        4.22      3.90 o 
   7  12   0      130.58      134.21      9.88 o 
   8  12   0        3.54        1.95      5.07 o 
   9  12   0        1.26       -2.94      5.25 o 
  10  12   0        0.03       -6.13      7.83 o 
  11  12   0        0.38        1.41      6.60 o 
  12  12   0        5.92       -1.86      9.02 o 
  13  12   0      117.53      114.99     10.94 o 
  14  12   0        5.49       -6.38      6.38 o 
  15  12   0       18.49       18.12      5.48 o 
  16  12   0       25.16        7.14      6.93 o 
  17  12   0       12.49        6.04      6.26 o 
  18  12   0       29.83       21.00      6.10 o 
  19  12   0        0.33        6.45      5.16 o 
  20  12   0       12.45        3.61      4.87 o 
   1  13   0       51.41       53.10      6.18 o 
   2  13   0      111.18      109.77      7.43 o 
   3  13   0        0.88       -0.12      4.21 o 
   4  13   0       20.50       17.79      4.64 o 
   5  13   0       39.23       37.01      5.28 o 
   6  13   0        0.03       -2.79      4.93 o 
   7  13   0        8.08        5.29      5.76 o 
   8  13   0      464.76      443.57     14.39 o 
   9  13   0       20.45       20.43      8.96 o 
  10  13   0      539.88      572.52     22.15 o 
  11  13   0       19.56       26.61      7.63 o 
  12  13   0      291.70      322.97     19.94 o 
  13  13   0       11.49        9.28      9.80 o 
  14  13   0       80.22       62.34      8.70 o 
  15  13   0        1.49       11.94      6.22 o 
  16  13   0        9.59       16.92      6.50 o 
  17  13   0        0.28        6.79      4.95 o 
  18  13   0        6.23       13.54      4.28 o 
  19  13   0       15.86        7.62      5.09 o 
   0  14   0        7.42       14.59      6.74 o 
   1  14   0       31.39       33.14      6.19 o 
   2  14   0       20.11       24.02      5.71 o 
   3  14   0        0.03        5.15      4.38 o 
   4  14   0       41.48       34.79      5.74 o 
   5  14   0        7.67        2.80      4.89 o 
   6  14   0        0.82       10.03      5.08 o 
   7  14   0       68.30       80.63      7.39 o 
   8  14   0       23.11       28.92      7.32 o 
   9  14   0        0.14       14.52      9.40 o 
  10  14   0        9.42       18.07      7.20 o 
  11  14   0        7.52        0.26      7.05 o 
  12  14   0        8.85        9.03      7.27 o 
  13  14   0        0.16       -6.90      6.90 o 
  14  14   0        2.25       -4.59      6.52 o 
  15  14   0       10.58       14.57      5.57 o 
  16  14   0        0.01       -6.14      7.03 o 
  17  14   0        3.80        9.60      4.58 o 
  18  14   0        3.84        3.33      5.22 o 
   1  15   0        0.79        3.82      5.48 o 
   2  15   0      456.30      474.76     19.67 o 
   3  15   0       62.12       67.93      7.34 o 
   4  15   0       53.15       51.30      6.55 o 
   5  15   0       41.41       57.93      7.01 o 
   6  15   0       17.98       16.22      5.73 o 
   7  15   0       15.49       23.74      6.86 o 
   8  15   0       37.61       34.90      7.17 o 
   9  15   0      203.64      224.27     11.88 o 
  10  15   0       17.65       15.36      7.03 o 
  11  15   0       74.55       59.99      8.11 o 
  12  15   0        0.10       -2.56      6.67 o 
  13  15   0      108.89      126.64      9.32 o 
  14  15   0       12.75       10.35      5.84 o 
  15  15   0        5.63        2.78      9.48 o 
  16  15   0        0.02        0.47      4.66 o 
  17  15   0        2.73       -0.82      3.62 o 
   0  16   0      271.60      261.20     17.29 o 
   1  16   0        8.22        7.90      6.20 o 
   2  16   0       96.90      108.71     10.88 o 
   3  16   0        3.01       -3.28      5.44 o 
   4  16   0        5.79        1.41      6.00 o 
   5  16   0       80.52       96.46      9.29 o 
   6  16   0       14.38        8.50      5.86 o 
   7  16   0       11.23       22.71     10.89 o 
   8  16   0       26.10       21.75      6.84 o 
   9  16   0        0.97        3.22      5.64 o 
  10  16   0        0.00       -6.68      6.68 o 
  11  16   0       37.33       47.04      8.05 o 
  12  16   0        8.88       17.74      9.87 o 
  13  16   0        8.45       18.96      7.03 o 
  14  16   0       10.52        7.33      5.01 o 
  15  16   0        0.96       -2.15      4.61 o 
  16  16   0        3.31        5.79      3.61 o 
   1  17   0       82.42       84.23      9.50 o 
   2  17   0       56.48       56.79      8.21 o 
   3  17   0       18.49       20.02      6.21 o 
   4  17   0        2.61        1.13      6.35 o 
   5  17   0       28.60       26.13      7.02 o 
   6  17   0       40.95       41.02      7.43 o 
   7  17   0       19.25       31.69      7.13 o 
   8  17   0       30.89       41.47      8.21 o 
   9  17   0       30.62       46.27      7.07 o 
  10  17   0       23.32       28.37      7.15 o 
  11  17   0        0.13       -2.70      6.13 o 
  12  17   0        0.10        0.53      5.82 o 
  13  17   0        2.30        2.27      6.39 o 
  14  17   0        0.03       -0.03      4.30 o 
   0  18   0        2.77        5.88     13.81 o 
   1  18   0      188.59      175.62     11.79 o 
   2  18   0       72.82       73.36     11.30 o 
   3  18   0        0.66        6.20      6.36 o 
   4  18   0       11.92        5.23      6.93 o 
   5  18   0        1.63       -2.20      6.30 o 
   6  18   0        0.08       -0.85      6.19 o 
   7  18   0       15.82       14.11      4.05 o 
   8  18   0        7.33       -5.97      7.15 o 
   9  18   0        4.40       -6.40      6.40 o 
  10  18   0       70.32       70.85      9.96 o 
  11  18   0        0.67        0.91      5.00 o 
  12  18   0        4.94        1.00      5.18 o 
   1  19   0       15.03        1.84      8.32 o 
   2  19   0        4.08       -6.76      7.77 o 
   3  19   0       44.49       49.07      7.25 o 
   4  19   0        2.14        3.21      6.18 o 
   5  19   0       15.73       10.48      6.79 o 
   6  19   0        1.47        4.87      5.79 o 
   7  19   0        0.23        4.72      8.03 o 
   8  19   0       23.64       31.85      7.17 o 
   9  19   0        0.02       11.99      5.10 o 
  10  19   0       32.98       27.64      7.33 o 
   0  20   0        3.43       14.51      8.49 o 
   1  20   0        0.38        3.70      6.85 o 
   2  20   0       10.24        4.67      7.10 o 
   3  20   0        0.48        0.76      5.57 o 
   4  20   0        7.02       13.13      6.06 o 
   5  20   0        0.71        3.77      6.44 o 
   6  20   0        3.10        5.29      6.18 o 
   7  20   0       21.98       16.24      6.31 o 
   1  21   0        6.64        8.40      6.81 o 
   2  21   0        0.94        0.47      6.91 o 
   2   0   1    16190.98    16530.27    342.21 o 
   4   0   1     5186.65     4954.84    111.42 o 
   6   0   1      953.55      827.65     15.54 o 
   8   0   1       81.62       90.37      6.87 o 
  10   0   1     1168.24     1201.69     56.57 o 
  12   0   1      738.95      718.81     24.17 o 
  14   0   1       89.57      104.07     10.63 o 
  16   0   1      137.49      132.74     12.15 o 
  18   0   1      153.20      142.07     14.69 o 
  20   0   1       56.91       61.77     11.95 o 
  22   0   1       38.13       46.25     13.37 o 
  24   0   1        0.83        9.63     10.38 o 
   0   1   1     2768.86     3139.24    147.32 o 
   1   1   1      575.76      549.89     12.37 o 
   2   1   1    11625.53    12119.75    189.39 o 
   3   1   1      418.68      404.59      5.31 o 
   4   1   1       70.22       75.59      4.59 o 
   5   1   1     4172.87     4380.66     23.13 o 
   6   1   1     2081.08     1883.43     23.24 o 
   7   1   1      877.24      900.69     17.56 o 
   8   1   1      263.57      301.95      8.08 o 
   9   1   1     1265.87     1332.65     16.42 o 
  10   1   1      224.36      176.51      7.32 o 
  11   1   1      641.98      719.58     14.04 o 
  12   1   1       52.55       71.82      6.03 o 
  13   1   1      168.88      158.61      8.17 o 
  14   1   1      207.60      218.67      9.34 o 
  15   1   1      100.64      112.12      7.95 o 
  16   1   1        0.08       -5.35      5.35 o 
  17   1   1      151.55      141.83     13.43 o 
  18   1   1       47.93       66.27      8.12 o 
  19   1   1       54.85       44.71      9.16 o 
  20   1   1       78.81       73.77      9.20 o 
  21   1   1       42.55       46.80      9.06 o 
  22   1   1       18.09       14.60      8.01 o 
  23   1   1       19.40        9.85      7.26 o 
  24   1   1       11.73        9.14      9.65 o 
   1   2   1     2938.83     2955.10     40.03 o 
   2   2   1      674.40      628.51      7.34 o 
   3   2   1    19057.64    18053.65    316.53 o 
   4   2   1     5312.86     5548.41     38.85 o 
   5   2   1      240.65      228.74      8.84 o 
   6   2   1       93.99       84.04      5.33 o 
   7   2   1      195.75      205.36      4.64 o 
   8   2   1      103.01      102.98      8.72 o 
   9   2   1     1105.73     1107.27     17.63 o 
  10   2   1      387.21      388.24     11.38 o 
  11   2   1      159.60      173.28      5.93 o 
  12   2   1       16.16       11.41      4.61 o 
  13   2   1       94.95       97.50      6.46 o 
  14   2   1       97.68       80.19      6.31 o 
  15   2   1      108.28       97.89      7.27 o 
  16   2   1       14.88        7.78      5.75 o 
  17   2   1      103.30       93.30      9.66 o 
  18   2   1       61.38       66.22      7.70 o 
  19   2   1       81.34       77.69      8.30 o 
  20   2   1       90.77       97.83     10.80 o 
  21   2   1       37.55       33.43      8.49 o 
  22   2   1       25.82       27.92      8.42 o 
  23   2   1        1.39        7.89      7.37 o 
  24   2   1       16.22       11.48      8.08 o 
   0   3   1     7444.81     7295.06     50.95 o 
   1   3   1     6863.07     6302.49   1109.92 o 
   2   3   1     3920.46     4086.36     66.12 o 
   3   3   1     4471.06     4664.69     35.26 o 
   4   3   1    10402.96    10499.86    111.99 o 
   5   3   1      451.59      405.20      8.05 o 
   6   3   1      852.74      898.79      9.91 o 
   7   3   1       53.39       51.73      7.38 o 
   8   3   1     3026.59     3219.68    603.45 o 
   9   3   1      408.61      397.25    232.31 o 
  10   3   1      212.31      228.45      6.96 o 
  11   3   1       14.82       28.99      4.42 o 
  12   3   1      191.79      224.44     13.66 o 
  13   3   1       33.64       34.26      4.67 o 
  14   3   1       74.14       68.25      6.13 o 
  15   3   1       40.79       36.05      5.95 o 
  16   3   1      135.42      113.21     10.10 o 
  17   3   1      100.07      105.27      8.76 o 
  18   3   1      109.42       99.45      9.58 o 
  19   3   1       22.05       18.02      6.64 o 
  20   3   1       50.27       54.17      7.14 o 
  21   3   1        3.18       -6.95      7.60 o 
  22   3   1       47.78       50.16      8.15 o 
  23   3   1        6.39       13.93      8.74 o 
  24   3   1       12.78       18.40      7.46 o 
   1   4   1     2019.42     2161.55     36.65 o 
   2   4   1      365.96      339.55     10.99 o 
   3   4   1     1062.00     1030.10     12.71 o 
   4   4   1      505.68      481.15     12.43 o 
   5   4   1     1771.84     1981.30     25.39 o 
   6   4   1      556.46      593.28     10.20 o 
   7   4   1     1128.23     1330.73     15.82 o 
   8   4   1     1351.08     1206.80     15.90 o 
   9   4   1      407.94      426.50     11.51 o 
  10   4   1       41.55       71.97     18.53 o 
  11   4   1      641.06      573.84     12.90 o 
  12   4   1       22.87       17.62      4.57 o 
  13   4   1       18.08       25.38      4.89 o 
  14   4   1      220.42      262.10     13.63 o 
  15   4   1       71.90       73.79      7.23 o 
  16   4   1       16.07       15.52      5.72 o 
  17   4   1      111.31      118.59      9.88 o 
  18   4   1       50.41       52.61      7.74 o 
  19   4   1       10.71       -3.00      7.85 o 
  20   4   1       49.87       57.29      8.56 o 
  21   4   1       14.82       16.30      7.81 o 
  22   4   1       24.29       42.66      7.96 o 
  23   4   1        8.73       21.04      6.93 o 
  24   4   1        0.28       -9.79      9.79 o 
   0   5   1     2481.92     2581.77     25.52 o 
   1   5   1     1146.02     1082.54     15.31 o 
   2   5   1      121.42      112.25      5.17 o 
   3   5   1      305.66      225.98     46.78 o 
   4   5   1     1146.50     1053.27     12.86 o 
   5   5   1      424.38      399.79     77.55 o 
   6   5   1     1407.02     1492.59    280.65 o 
   7   5   1      413.42      481.20     92.48 o 
   8   5   1      375.89      328.07     64.83 o 
   9   5   1      382.65      417.67     78.46 o 
  10   5   1        3.77        9.10      4.37 o 
  11   5   1       10.75       13.78      4.74 o 
  12   5   1      231.77      233.14     53.58 o 
  13   5   1       72.53       42.24      9.08 o 
  14   5   1        5.21        7.91      5.13 o 
  15   5   1       29.65       38.39      6.16 o 
  16   5   1      184.54      192.98     10.27 o 
  17   5   1       42.52       42.67     11.44 o 
  18   5   1      223.72      213.33     49.99 o 
  19   5   1       48.98       33.35      9.30 o 
  20   5   1        3.52        5.76      7.11 o 
  21   5   1        4.56       -6.74      7.16 o 
  22   5   1        6.70       13.69      6.82 o 
  23   5   1        1.37        4.89      6.48 o 
   1   6   1       32.11       30.37      3.32 o 
   2   6   1      676.13      704.77     10.61 o 
   3   6   1     1385.08     1528.66     21.61 o 
   4   6   1      599.65      598.04     13.31 o 
   5   6   1     2336.85     2368.78    452.48 o 
   6   6   1     3082.84     3047.62    571.54 o 
   7   6   1      418.74      436.92     10.07 o 
   8   6   1      249.95      206.28     10.63 o 
   9   6   1      144.14      167.61      7.10 o 
  10   6   1      476.15      528.06     12.35 o 
  11   6   1       14.53        6.16      4.08 o 
  12   6   1       67.84       74.77      6.40 o 
  13   6   1       82.02       68.94      6.35 o 
  14   6   1      212.77      201.87     11.13 o 
  15   6   1       31.81       35.17      6.30 o 
  16   6   1       15.58       33.28      6.99 o 
  17   6   1      266.09      334.09     15.30 o 
  18   6   1       93.93      110.08      9.81 o 
  19   6   1       46.51       53.94      8.91 o 
  20   6   1        1.73        3.44      6.23 o 
  21   6   1       39.40       27.33      7.88 o 
  22   6   1       14.44        6.52      7.11 o 
  23   6   1       17.19        5.31      6.72 o 
   0   7   1     3023.02     2863.03     31.38 o 
   1   7   1      455.48      504.84      9.65 o 
   2   7   1     1116.76     1096.85     15.59 o 
   3   7   1     2705.11     2605.03     21.86 o 
   4   7   1     1735.06     1866.13     19.04 o 
   5   7   1      342.84      327.41      8.61 o 
   6   7   1      607.97      562.18     11.25 o 
   7   7   1       12.57       20.40      3.86 o 
   8   7   1       97.91      117.50      6.55 o 
   9   7   1      208.80      225.21     10.81 o 
  10   7   1       78.44       69.13      6.12 o 
  11   7   1       33.83       29.34      4.98 o 
  12   7   1      310.43      326.42     11.03 o 
  13   7   1      126.97      147.15      8.57 o 
  14   7   1       36.73       46.99      7.27 o 
  15   7   1      154.98      201.96     11.05 o 
  16   7   1       83.88       98.54      9.28 o 
  17   7   1       11.81       -0.60      7.33 o 
  18   7   1      126.07      120.04     11.88 o 
  19   7   1       21.50       14.95     13.02 o 
  20   7   1       90.89      108.61     10.90 o 
  21   7   1        8.58       12.22      7.21 o 
  22   7   1       45.33       39.16      7.71 o 
  23   7   1        0.71       -4.54      5.94 o 
   1   8   1      232.07      196.61      7.62 o 
   2   8   1      109.66      105.04      6.41 o 
   3   8   1      167.27      176.68      7.68 o 
   4   8   1      481.02      497.13     10.57 o 
   5   8   1      221.21      200.09      7.75 o 
   6   8   1      269.13      323.59      9.94 o 
   7   8   1      104.57      108.10      7.53 o 
   8   8   1       77.15       83.87      5.74 o 
   9   8   1      103.49      126.94      6.89 o 
  10   8   1       85.09       87.10      8.05 o 
  11   8   1      208.03      220.58      9.76 o 
  12   8   1       28.51       18.81      5.97 o 
  13   8   1      280.06      247.24     11.74 o 
  14   8   1      267.53      328.80     12.74 o 
  15   8   1      160.84      144.75     10.54 o 
  16   8   1      102.73      113.67      9.67 o 
  17   8   1        2.76       11.23      6.08 o 
  18   8   1        7.88        9.86      6.29 o 
  19   8   1       93.54       94.42      9.39 o 
  20   8   1        8.33        5.33      8.11 o 
  21   8   1       46.34       62.57      8.55 o 
  22   8   1        9.00       15.72      7.46 o 
   0   9   1      227.21      229.96     11.15 o 
   1   9   1      242.43      209.53     11.97 o 
   2   9   1       39.64       50.61      4.44 o 
   3   9   1      107.86      102.72      5.85 o 
   4   9   1      762.57      808.73     15.18 o 
   5   9   1      203.13      175.21      7.52 o 
   6   9   1       10.86        8.87      2.25 o 
   7   9   1        6.83        3.36      3.84 o 
   8   9   1       42.98       38.14      5.07 o 
   9   9   1       78.40       85.65      6.41 o 
  10   9   1       87.33       94.60      7.16 o 
  11   9   1        2.46        9.99      4.88 o 
  12   9   1      148.73      152.43      9.23 o 
  13   9   1       79.07       97.32      8.67 o 
  14   9   1      193.65      158.07     10.92 o 
  15   9   1      102.06      118.20     15.59 o 
  16   9   1       20.66       35.12      6.77 o 
  17   9   1        6.36       -7.19      7.19 o 
  18   9   1        3.85        9.51      7.12 o 
  19   9   1       44.31       53.61      7.85 o 
  20   9   1       23.04       37.85      6.32 o 
  21   9   1       10.45        1.69      8.28 o 
  22   9   1        2.90        3.32      4.77 o 
   1  10   1      197.76      213.55      8.86 o 
   2  10   1      542.52      543.55     12.15 o 
   3  10   1       91.54       81.21      6.10 o 
   4  10   1      282.50      236.41      9.05 o 
   5  10   1       11.41        3.82      3.67 o 
   6  10   1      227.31      196.15      8.80 o 
   7  10   1       31.28       20.38      4.62 o 
   8  10   1       64.65       65.80      6.81 o 
   9  10   1       61.06       49.03      7.30 o 
  10  10   1       67.74       57.58      6.92 o 
  11  10   1      308.64      343.75     12.72 o 
  12  10   1       32.13       41.12      6.81 o 
  13  10   1       91.74       86.36      8.47 o 
  14  10   1      217.76      259.75     12.88 o 
  15  10   1       11.17       23.08      6.87 o 
  16  10   1       21.10       21.20      6.82 o 
  17  10   1       12.61       15.15      4.21 o 
  18  10   1       26.75       13.25      7.32 o 
  19  10   1       32.48       23.62      8.69 o 
  20  10   1       11.15       12.93      6.83 o 
  21  10   1       10.45        3.67      5.28 o 
   0  11   1      427.99      389.59     15.57 o 
   1  11   1       14.32       12.39      3.16 o 
   2  11   1      251.78      276.45      9.80 o 
   3  11   1      112.91      103.57      6.54 o 
   4  11   1       17.02       11.31      4.66 o 
   5  11   1       40.28       50.05      5.90 o 
   6  11   1       88.30       75.01      6.80 o 
   7  11   1      224.96      234.08      9.45 o 
   8  11   1       34.46       35.02      5.50 o 
   9  11   1       88.60       92.34     13.97 o 
  10  11   1      177.38      209.96     10.65 o 
  11  11   1       42.17       42.18      7.47 o 
  12  11   1       18.07       10.24      7.11 o 
  13  11   1      116.84       91.71      9.21 o 
  14  11   1       77.58       91.74      9.68 o 
  15  11   1       85.27       75.23      9.01 o 
  16  11   1       17.21       12.88      7.11 o 
  17  11   1        5.71       13.95      6.35 o 
  18  11   1        4.88       -6.42      6.42 o 
  19  11   1        0.55       -8.82      8.82 o 
  20  11   1       11.52        3.19      5.52 o 
   1  12   1      176.02      206.97      8.99 o 
   2  12   1       58.05       49.73      5.66 o 
   3  12   1       42.11       34.39     10.84 o 
   4  12   1      156.88      150.53      8.35 o 
   5  12   1      144.01      168.08      8.60 o 
   6  12   1      218.65      185.30      9.18 o 
   7  12   1      162.80      150.00      9.05 o 
   8  12   1      218.51      257.83     22.02 o 
   9  12   1      383.24      413.62     21.43 o 
  10  12   1      163.65      151.67     10.05 o 
  11  12   1       66.82       79.54     10.61 o 
  12  12   1       78.03       74.59     15.13 o 
  13  12   1      128.61      137.19      9.65 o 
  14  12   1        1.08       10.82      7.42 o 
  15  12   1       10.32       13.28      6.13 o 
  16  12   1       35.98       30.41      7.35 o 
  17  12   1       17.16       12.12      7.00 o 
  18  12   1       24.06       18.75      6.38 o 
  19  12   1       21.35       32.77      6.17 o 
  20  12   1        4.45       -4.63      6.54 o 
   0  13   1      200.94      207.42     14.40 o 
   1  13   1       23.21       24.15      8.02 o 
   2  13   1       61.44       48.75      7.19 o 
   3  13   1       19.49       13.75      4.97 o 
   4  13   1      124.60      123.24      7.93 o 
   5  13   1       35.95       36.11      6.73 o 
   6  13   1      191.23      202.04     10.36 o 
   7  13   1      128.48      151.09     10.19 o 
   8  13   1      739.21      748.11     19.06 o 
   9  13   1       61.41       55.67      7.82 o 
  10  13   1       21.55       19.58      7.26 o 
  11  13   1       76.30       91.55      8.33 o 
  12  13   1       40.18       38.79      8.00 o 
  13  13   1        0.63        2.37      6.45 o 
  14  13   1       39.32       41.08      8.01 o 
  15  13   1        6.02       13.78      6.49 o 
  16  13   1       36.63       52.92      7.96 o 
  17  13   1        0.95        7.84      6.34 o 
  18  13   1       16.29        7.13      5.83 o 
  19  13   1        1.74       -0.87      5.16 o 
   1  14   1        9.69        5.81      5.60 o 
   2  14   1      143.20      154.83      8.70 o 
   3  14   1       25.58       35.73      6.62 o 
   4  14   1       47.63       56.40      6.60 o 
   5  14   1      137.70      130.93      9.63 o 
   6  14   1      101.52       95.64      9.63 o 
   7  14   1      315.39      310.89     13.08 o 
   8  14   1       35.00       16.78      7.36 o 
   9  14   1      148.06      158.61     11.02 o 
  10  14   1       73.76       85.15     12.60 o 
  11  14   1       76.20      103.32     15.02 o 
  12  14   1       64.78       61.46      8.61 o 
  13  14   1       13.05        3.59      8.12 o 
  14  14   1       11.33       17.06      7.06 o 
  15  14   1       41.74       49.18      7.59 o 
  16  14   1        0.41       -6.06      6.06 o 
  17  14   1        2.12        2.10      5.66 o 
  18  14   1        2.33        7.33      4.81 o 
   0  15   1      208.06      231.49     20.35 o 
   1  15   1        7.65       15.44      4.84 o 
   2  15   1       17.47       27.64      6.85 o 
   3  15   1        3.99       16.43      5.79 o 
   4  15   1       74.92      100.16      8.48 o 
   5  15   1        4.02        8.38      5.65 o 
   6  15   1      139.14      135.14     10.39 o 
   7  15   1      155.05      187.91     18.06 o 
   8  15   1        7.08       -3.45      6.58 o 
   9  15   1       35.08       41.79      7.77 o 
  10  15   1       34.80       52.80      7.94 o 
  11  15   1        4.20       -4.10      7.33 o 
  12  15   1       30.84       33.46      7.89 o 
  13  15   1       31.32       26.30      6.94 o 
  14  15   1        0.95        1.64      5.85 o 
  15  15   1        6.45        1.49      5.78 o 
  16  15   1       24.52       14.82      6.22 o 
  17  15   1        0.09        3.68      4.54 o 
   1  16   1        7.18       12.74      5.87 o 
   2  16   1        1.36        8.36      8.44 o 
   3  16   1        5.57        5.40      1.12 o 
   4  16   1       86.78       76.92      8.53 o 
   5  16   1      102.81       85.35      9.08 o 
   6  16   1        8.60       13.06      6.74 o 
   7  16   1      109.18      125.68      9.79 o 
   8  16   1       37.84       47.26      8.17 o 
   9  16   1       13.31       13.14      7.08 o 
  10  16   1        9.63        1.14      7.10 o 
  11  16   1        9.83       10.09      6.74 o 
  12  16   1       25.44       13.77      5.92 o 
  13  16   1       10.40       19.08      7.95 o 
  14  16   1       17.03       12.80      6.49 o 
  15  16   1       16.46        4.99      5.38 o 
   0  17   1        2.21       18.84      8.58 o 
   1  17   1       31.62       19.11      7.86 o 
   2  17   1       45.25       57.99     11.69 o 
   3  17   1       35.81       18.67      7.55 o 
   4  17   1       17.00       11.11      6.95 o 
   5  17   1       19.52        5.74      8.87 o 
   6  17   1       21.83       14.23      6.91 o 
   7  17   1       10.50       10.39      6.96 o 
   8  17   1       60.51       63.35      9.50 o 
   9  17   1        8.03        2.87      6.84 o 
  10  17   1       37.67       35.06      8.09 o 
  11  17   1        3.59        6.30      5.94 o 
  12  17   1       40.58       25.70      7.78 o 
  13  17   1        7.91       16.20      5.02 o 
  14  17   1        6.56        5.78      6.58 o 
   1  18   1       38.34       34.45      8.93 o 
   2  18   1        0.76        5.18      6.65 o 
   3  18   1       60.27       48.64      8.25 o 
   4  18   1       29.34       26.38      8.32 o 
   5  18   1       27.58       34.10      6.86 o 
   6  18   1        4.79       -1.80      6.27 o 
   7  18   1       38.50       59.74      7.94 o 
   8  18   1       28.91       18.51      6.56 o 
   9  18   1       26.06       23.72      7.36 o 
  10  18   1       21.47       15.69      9.23 o 
  11  18   1       19.05       14.77      7.12 o 
  12  18   1        4.54        1.80      5.81 o 
   0  19   1       68.68       60.69     13.35 o 
   1  19   1        8.20       11.71      7.92 o 
   2  19   1       24.17       17.40      7.60 o 
   3  19   1        6.58        8.66      7.16 o 
   4  19   1       12.00       11.30      7.07 o 
   5  19   1        2.27       16.35     14.14 o 
   6  19   1        8.62        4.68      6.99 o 
   7  19   1        3.38       11.09      7.17 o 
   8  19   1        7.70        6.70      6.26 o 
   9  19   1       22.78       31.04      6.72 o 
  10  19   1       18.30       14.53      6.10 o 
   1  20   1       12.79        3.97      7.65 o 
   2  20   1        0.65        5.79      6.02 o 
   3  20   1        0.18        2.90      6.35 o 
   4  20   1        3.62        0.94      6.57 o 
   5  20   1       20.47       18.64      6.59 o 
   6  20   1        4.40        3.00      7.01 o 
   7  20   1        9.58       -0.89      6.34 o 
   0   0   2     2433.10     2378.15     32.66 o 
   2   0   2     6493.57     6315.37    159.41 o 
   4   0   2     6843.21     7906.65    266.18 o 
   6   0   2     1553.07     1566.86     54.41 o 
   8   0   2     3210.10     3273.27     99.14 o 
  10   0   2       45.81       49.29      9.81 o 
  12   0   2      111.02       79.13      9.73 o 
  14   0   2      326.21      351.87     16.94 o 
  16   0   2       17.64        9.49      8.30 o 
  18   0   2      109.34       84.27     39.80 o 
  20   0   2        4.22       13.90     14.74 o 
  22   0   2       21.38       46.64     21.27 o 
   1   1   2      275.54      271.18     13.24 o 
   2   1   2      442.34      420.60     12.52 o 
   3   1   2     5812.04     5659.66     77.79 o 
   4   1   2      209.25      207.77      5.33 o 
   5   1   2     2360.31     2178.73     21.93 o 
   6   1   2      298.15      304.32      7.93 o 
   7   1   2      450.27      455.64     11.65 o 
   8   1   2      557.32      490.59     10.80 o 
   9   1   2      165.34      179.95      7.57 o 
  10   1   2      165.27      175.50      7.80 o 
  11   1   2      155.14      166.69      7.84 o 
  12   1   2        0.99       -1.89      3.88 o 
  13   1   2      146.97      133.69      8.77 o 
  14   1   2       24.50        8.35      5.55 o 
  15   1   2      309.74      321.25     12.40 o 
  16   1   2       82.29      106.07      9.44 o 
  17   1   2       34.73       13.02      7.66 o 
  18   1   2      117.19      114.85     10.00 o 
  19   1   2       32.14       40.48      8.51 o 
  20   1   2        7.43       -4.09      6.98 o 
  21   1   2       17.96       17.62      7.26 o 
  22   1   2        5.27       -3.15      9.46 o 
  23   1   2        2.87       -2.41      9.26 o 
   0   2   2      906.97      985.31     52.71 o 
   1   2   2      161.51      197.56      8.99 o 
   2   2   2     2833.33     2615.09     65.92 o 
   3   2   2       94.90       83.75      4.24 o 
   4   2   2     1752.23     1882.68     39.93 o 
   5   2   2      106.70       87.71      4.84 o 
   6   2   2      127.62      125.53      6.63 o 
   7   2   2      708.28      669.63     14.61 o 
   8   2   2      243.62      247.61      8.02 o 
   9   2   2      484.53      466.12     11.24 o 
  10   2   2        6.61       10.37      4.16 o 
  11   2   2      100.02       90.93      9.39 o 
  12   2   2      139.19      143.40      8.22 o 
  13   2   2       66.80       80.11      6.85 o 
  14   2   2      296.58      320.34     11.56 o 
  15   2   2      121.91      133.77      9.98 o 
  16   2   2       38.23       26.37      7.01 o 
  17   2   2      142.26      142.88      8.96 o 
  18   2   2        0.42        6.63      5.52 o 
  19   2   2       27.29       22.55      7.27 o 
  20   2   2        4.01       16.95     12.13 o 
  21   2   2        8.90       13.49      7.20 o 
  22   2   2       30.33       16.54      9.25 o 
  23   2   2        4.95       -9.72     10.42 o 
   1   3   2      902.68      799.98    151.00 o 
   2   3   2      456.53      379.73     71.32 o 
   3   3   2       56.00       48.71      3.81 o 
   4   3   2     1704.68     1576.58     39.08 o 
   5   3   2      296.11      322.90     12.38 o 
   6   3   2     2227.46     2296.88     28.40 o 
   7   3   2      654.08      645.25    117.25 o 
   8   3   2      217.99      223.03      6.92 o 
   9   3   2      250.93      312.18     22.44 o 
  10   3   2      167.12      207.41      8.49 o 
  11   3   2      219.25      230.13      9.26 o 
  12   3   2       48.07       46.32      6.16 o 
  13   3   2      221.15      252.70     10.17 o 
  14   3   2       15.72        5.31      5.47 o 
  15   3   2      137.69      157.48     10.23 o 
  16   3   2      195.36      217.66     11.24 o 
  17   3   2      136.53      134.79     11.09 o 
  18   3   2      110.30      111.49      9.53 o 
  19   3   2       79.65       78.96      8.10 o 
  20   3   2        1.28       -7.86      7.86 o 
  21   3   2       54.82       53.42     12.48 o 
  22   3   2       30.62       34.22      9.70 o 
  23   3   2       14.31       18.16      8.23 o 
   0   4   2     1524.43     1437.31     82.53 o 
   1   4   2      947.84      856.82     11.36 o 
   2   4   2      850.42      915.27     11.96 o 
   3   4   2     2043.04     2138.89     35.33 o 
   4   4   2      182.11      166.22      9.77 o 
   5   4   2      607.15      630.33     13.69 o 
   6   4   2     3469.72     4088.50     61.99 o 
   7   4   2     1944.64     2054.73     21.57 o 
   8   4   2      787.98      840.18     14.62 o 
   9   4   2       94.06       78.57      5.77 o 
  10   4   2      295.13      214.76     46.08 o 
  11   4   2       25.68       11.76      4.57 o 
  12   4   2      182.78      164.47      8.55 o 
  13   4   2       33.95       34.63      5.64 o 
  14   4   2        4.40       -1.28      7.73 o 
  15   4   2       81.77       74.22      8.27 o 
  16   4   2      264.58      297.14     16.75 o 
  17   4   2       47.05       37.17      7.54 o 
  18   4   2       28.77       30.87      7.94 o 
  19   4   2       28.79       43.51      8.48 o 
  20   4   2       65.32       68.14      9.52 o 
  21   4   2        1.40       -8.00      8.00 o 
  22   4   2       28.26       22.81      9.19 o 
  23   4   2        8.94        8.60      9.37 o 
   1   5   2       60.72       67.45      5.06 o 
   2   5   2       58.41       59.34      4.04 o 
   3   5   2      415.84      348.21     69.10 o 
   4   5   2      552.70      581.19     10.83 o 
   5   5   2     1372.55     1400.10    264.86 o 
   6   5   2      159.09      163.23     35.70 o 
   7   5   2      159.59      111.59     22.69 o 
   8   5   2      297.39      266.07     54.38 o 
   9   5   2       96.75       55.48     29.42 o 
  10   5   2      216.41      207.23     87.80 o 
  11   5   2       55.72       58.16     26.36 o 
  12   5   2      365.97      337.45     67.93 o 
  13   5   2      188.08      183.15     39.60 o 
  14   5   2       83.54       89.71      7.87 o 
  15   5   2       57.82       56.07      8.15 o 
  16   5   2       80.05       76.14     10.32 o 
  17   5   2      126.57      118.46     30.62 o 
  18   5   2      164.50      128.39     32.04 o 
  19   5   2       44.44       36.73     14.57 o 
  20   5   2       10.46       21.81     11.10 o 
  21   5   2        5.35       16.78      6.68 o 
  22   5   2        9.03       16.13      8.46 o 
  23   5   2        1.33        2.43      7.77 o 
   0   6   2     1450.32     1248.76     52.12 o 
   1   6   2      455.59      435.10      9.28 o 
   2   6   2      169.25      179.31      7.54 o 
   3   6   2      576.50      641.00     11.58 o 
   4   6   2     1729.38     1862.82     19.88 o 
   5   6   2       50.58       55.66     17.52 o 
   6   6   2      174.82      207.27     20.02 o 
   7   6   2      443.48      518.60     12.08 o 
   8   6   2      736.53      708.27     26.45 o 
   9   6   2      169.40      167.58      8.00 o 
  10   6   2       11.94        6.97      2.05 o 
  11   6   2       42.00       45.23      5.85 o 
  12   6   2       46.99       26.99      5.77 o 
  13   6   2        9.07       14.24      5.24 o 
  14   6   2       60.87       51.69      6.98 o 
  15   6   2      117.99      138.53      9.03 o 
  16   6   2      287.11      270.96     17.44 o 
  17   6   2       21.24       14.71      7.40 o 
  18   6   2      138.58      165.66     11.40 o 
  19   6   2       16.49       14.22      7.37 o 
  20   6   2       39.45       38.17      8.94 o 
  21   6   2        6.84       13.00      7.48 o 
  22   6   2       23.49       31.54      7.96 o 
   1   7   2      416.02      410.70     11.68 o 
   2   7   2      113.67       98.08      6.29 o 
   3   7   2       95.37      114.16      5.82 o 
   4   7   2      917.78      903.27     14.54 o 
   5   7   2      308.12      309.92      9.25 o 
   6   7   2       31.71       30.49      4.70 o 
   7   7   2       10.04        7.87      5.08 o 
   8   7   2      355.79      365.35     10.71 o 
   9   7   2      190.51      190.26     11.38 o 
  10   7   2      194.60      210.83      9.30 o 
  11   7   2      300.51      275.08     61.01 o 
  12   7   2       68.72       74.30      7.20 o 
  13   7   2      212.59      190.61     10.12 o 
  14   7   2       57.85       44.08      7.27 o 
  15   7   2       42.11       39.51      8.16 o 
  16   7   2        2.05       -3.22      6.98 o 
  17   7   2       70.48       87.97     12.46 o 
  18   7   2       39.95       35.68      7.95 o 
  19   7   2       14.20        1.76      8.69 o 
  20   7   2       18.00       21.64      7.95 o 
  21   7   2        7.39        8.50      7.23 o 
  22   7   2       17.67       17.43      7.21 o 
   0   8   2      476.72      506.66     15.45 o 
   1   8   2      103.06       87.38      5.78 o 
   2   8   2      101.93       97.26      5.90 o 
   3   8   2      196.43      195.45      7.56 o 
   4   8   2      280.72      336.18      9.69 o 
   5   8   2      115.07      107.32      7.57 o 
   6   8   2      112.85      129.44      7.26 o 
   7   8   2      213.10      199.16      9.40 o 
   8   8   2      144.04      132.50      7.59 o 
   9   8   2       60.22       52.74      5.25 o 
  10   8   2      112.77      111.55      7.74 o 
  11   8   2      102.08      111.09      7.06 o 
  12   8   2       27.01       19.54      5.43 o 
  13   8   2      138.59      115.58      8.96 o 
  14   8   2       20.62       27.39      6.64 o 
  15   8   2       45.41       30.40      9.01 o 
  16   8   2       85.40       88.36      9.25 o 
  17   8   2       41.91       34.11      8.58 o 
  18   8   2        3.70        6.34      6.82 o 
  19   8   2        4.89       18.01      6.49 o 
  20   8   2       12.70       10.81      7.06 o 
  21   8   2        0.80       13.64      5.70 o 
   1   9   2       23.40       27.69      3.67 o 
   2   9   2      201.36      182.38      9.62 o 
   3   9   2      362.49      399.62     12.64 o 
   4   9   2       51.47       58.21      5.48 o 
   5   9   2      222.20      217.38      8.46 o 
   6   9   2      197.39      190.08      8.07 o 
   7   9   2       90.06       88.20      5.50 o 
   8   9   2       14.81       19.80      5.20 o 
   9   9   2        3.35        1.43      5.10 o 
  10   9   2        4.15        1.75      4.81 o 
  11   9   2       47.38       35.12      6.32 o 
  12   9   2       12.99       14.40      5.27 o 
  13   9   2        9.20       16.26      5.33 o 
  14   9   2        2.20        3.02      9.74 o 
  15   9   2       66.95       61.16      9.11 o 
  16   9   2       17.19       20.59      6.84 o 
  17   9   2       80.02       78.40      9.54 o 
  18   9   2       24.95       15.95      7.58 o 
  19   9   2       15.34       20.18      7.19 o 
  20   9   2        9.98       22.11      6.62 o 
  21   9   2        6.94        7.78      6.54 o 
   0  10   2        9.78        5.70      5.00 o 
   1  10   2      120.59      120.77      6.81 o 
   2  10   2       45.78       57.08      8.64 o 
   3  10   2      131.22      124.23      8.11 o 
   4  10   2      366.89      340.84     10.88 o 
   5  10   2       48.81       48.07      4.97 o 
   6  10   2       19.78       18.83      4.19 o 
   7  10   2       86.30       77.90      7.02 o 
   8  10   2      333.79      403.23     12.83 o 
   9  10   2      151.69      131.39      8.60 o 
  10  10   2       81.25       94.36      7.77 o 
  11  10   2       35.76       29.80      6.31 o 
  12  10   2        8.34        7.92      2.13 o 
  13  10   2        0.63       -4.20      6.06 o 
  14  10   2      180.79      204.83     14.48 o 
  15  10   2       21.16       20.86      7.31 o 
  16  10   2       15.31        3.65      7.15 o 
  17  10   2        5.93       19.75      6.89 o 
  18  10   2        6.11        4.00      7.02 o 
  19  10   2       31.97       27.27     11.39 o 
  20  10   2        3.22        6.98      5.99 o 
   1  11   2      200.41      204.27      9.15 o 
   2  11   2       60.31       46.40      5.98 o 
   3  11   2      194.58      206.73      9.59 o 
   4  11   2       44.43       54.17      6.71 o 
   5  11   2       33.97       28.39      5.42 o 
   6  11   2       45.88       34.03      5.53 o 
   7  11   2      184.67      182.53      9.97 o 
   8  11   2       43.60       46.38      6.40 o 
   9  11   2       23.40       22.21     10.28 o 
  10  11   2       52.31       49.95      6.59 o 
  11  11   2       41.79       41.56      6.33 o 
  12  11   2      147.54      142.88     13.51 o 
  13  11   2       44.10       42.97      7.87 o 
  14  11   2       17.77       33.08      6.32 o 
  15  11   2       77.06       67.82      9.22 o 
  16  11   2        6.88       13.95      7.99 o 
  17  11   2        2.61       11.17      6.26 o 
  18  11   2       20.84       20.26      7.14 o 
  19  11   2       31.62       29.08      6.69 o 
  20  11   2        6.59        0.00     12.49 o 
   0  12   2      151.36      134.96     11.52 o 
   1  12   2      144.61      141.68      8.58 o 
   2  12   2       50.47       39.29      5.64 o 
   3  12   2      164.77      178.65      9.52 o 
   4  12   2      109.29      109.68      7.91 o 
   5  12   2      165.75      197.38     10.63 o 
   6  12   2      255.79      280.39     11.24 o 
   7  12   2       74.32       73.28      7.94 o 
   8  12   2       77.51       93.67      8.17 o 
   9  12   2       66.40       54.34      7.36 o 
  10  12   2       39.49       48.59      7.63 o 
  11  12   2       49.19       55.54      8.54 o 
  12  12   2        2.88       -4.87      6.71 o 
  13  12   2        4.90        9.63      6.14 o 
  14  12   2       55.46       54.76      8.25 o 
  15  12   2       38.75       18.80      7.74 o 
  16  12   2        3.99       -0.04      7.74 o 
  17  12   2        5.88        5.43      8.13 o 
  18  12   2        3.38        8.65      7.36 o 
  19  12   2        1.31        1.47      5.80 o 
   1  13   2       48.34       55.25      7.01 o 
   2  13   2       13.85       10.00      5.98 o 
   3  13   2      280.54      306.22     12.74 o 
   4  13   2     1176.46     1153.20     25.11 o 
   5  13   2       71.64       79.22      8.71 o 
   6  13   2       68.74       59.37     13.17 o 
   7  13   2       85.61       85.64      9.50 o 
   8  13   2       45.58       43.91      8.51 o 
   9  13   2        8.96       19.41      5.82 o 
  10  13   2       36.62       52.31      7.57 o 
  11  13   2       22.99       18.94      7.20 o 
  12  13   2       17.61       34.44      6.72 o 
  13  13   2       13.11       17.39      7.63 o 
  14  13   2       67.12       53.98      9.05 o 
  15  13   2       16.86       18.16      5.18 o 
  16  13   2       47.69       52.20      7.80 o 
  17  13   2        8.12       -2.18      7.15 o 
  18  13   2       52.11       41.75      8.07 o 
   0  14   2      104.19      116.60     12.29 o 
   1  14   2       92.42      105.93      8.95 o 
   2  14   2      131.75      138.94      9.38 o 
   3  14   2      104.85       92.64     11.01 o 
   4  14   2      204.65      241.46     11.79 o 
   5  14   2       57.58       50.92      8.91 o 
   6  14   2      347.62      361.50     14.69 o 
   7  14   2       79.27       67.25      8.77 o 
   8  14   2      162.15      137.30     10.63 o 
   9  14   2       18.83        4.83      7.05 o 
  10  14   2      128.92      124.72     11.15 o 
  11  14   2        1.64        2.38      5.91 o 
  12  14   2       37.20       33.30      8.14 o 
  13  14   2        1.94        8.44      5.68 o 
  14  14   2        6.07        9.00      6.88 o 
  15  14   2       10.96       29.97      8.26 o 
  16  14   2       85.70       74.51     10.16 o 
  17  14   2       31.69       34.63      6.35 o 
   1  15   2      129.56      146.52     10.43 o 
   2  15   2       43.00       30.41      7.08 o 
   3  15   2       19.93       14.06      7.67 o 
   4  15   2       75.13       87.90      8.57 o 
   5  15   2      155.08      115.18     13.06 o 
   6  15   2      195.36      225.12     12.71 o 
   7  15   2        7.69        5.20      8.30 o 
   8  15   2       21.70       38.82     12.52 o 
   9  15   2       16.76        8.63      8.91 o 
  10  15   2        4.95        0.29      7.02 o 
  11  15   2       36.77       33.33      8.54 o 
  12  15   2       17.92       26.21      8.10 o 
  13  15   2        1.67        1.86      5.62 o 
  14  15   2        3.19        5.16      7.91 o 
  15  15   2       29.79       21.78      7.80 o 
  16  15   2        4.73        3.47      6.92 o 
   0  16   2       20.77       35.63     10.85 o 
   1  16   2        9.44       17.43      7.55 o 
   2  16   2       19.32       16.01      7.12 o 
   3  16   2        8.19       10.25      6.53 o 
   4  16   2       84.25       93.28      9.59 o 
   5  16   2        6.92       -6.90      6.90 o 
   6  16   2       59.63       57.29      8.59 o 
   7  16   2       65.10       68.20      8.82 o 
   8  16   2      162.70      167.26     18.50 o 
   9  16   2       22.36       10.62      7.58 o 
  10  16   2        2.75        7.70      5.41 o 
  11  16   2        6.16        2.81      6.25 o 
  12  16   2        2.03       -6.74      6.74 o 
  13  16   2        6.57        6.95      5.75 o 
  14  16   2        9.13       21.22      9.69 o 
   1  17   2       29.85       47.77      7.61 o 
   2  17   2       25.02       23.72      7.19 o 
   3  17   2       76.88       65.38      9.64 o 
   4  17   2        6.99        3.82      6.98 o 
   5  17   2       24.26       30.92      6.82 o 
   6  17   2        7.88       12.56     11.50 o 
   7  17   2       24.01        1.27     12.47 o 
   8  17   2       12.69        8.00      8.42 o 
   9  17   2       11.85        9.19      9.10 o 
  10  17   2       25.95       11.86     10.28 o 
  11  17   2        0.34        6.32      5.28 o 
  12  17   2        0.61       -1.56      5.66 o 
  13  17   2        0.06       -4.51      5.79 o 
   0  18   2       62.03       55.08     11.99 o 
   1  18   2        2.96       -2.77      8.47 o 
   2  18   2        3.74        4.93      8.19 o 
   3  18   2       22.23       28.14      7.71 o 
   4  18   2       21.09       22.30     10.94 o 
   5  18   2       14.37       14.69      6.83 o 
   6  18   2        3.10       -2.88      6.32 o 
   7  18   2        8.44       11.25      6.19 o 
   8  18   2        9.23       19.59     10.98 o 
   9  18   2        4.60       -6.45      6.45 o 
  10  18   2        5.08       -0.51      5.79 o 
  11  18   2        0.54        7.43      5.78 o 
   1  19   2       24.87       38.25      8.07 o 
   2  19   2        3.27        2.71      7.62 o 
   3  19   2        1.98        9.69      6.33 o 
   4  19   2        1.27       -4.29      6.89 o 
   5  19   2        1.56       -6.98      7.15 o 
   6  19   2       18.72       17.64      6.01 o 
   7  19   2       11.05        6.89      6.39 o 
   8  19   2        1.25       13.67      5.07 o 
   0  20   2        6.77        0.66     17.76 o 
   1  20   2        2.87        6.95      6.83 o 
   2  20   2        8.88        6.81      8.75 o 
   3  20   2        1.50       10.06      6.96 o 
   4  20   2       11.20        3.87      7.33 o 
   2   0   3      326.99      293.31     11.67 o 
   4   0   3       53.62       52.11      5.33 o 
   6   0   3      302.17      306.15     14.73 o 
   8   0   3     1291.97     1409.71     28.78 o 
  10   0   3      376.98      373.02     23.33 o 
  12   0   3      760.35      808.92     24.97 o 
  14   0   3      283.24      282.32     16.85 o 
  16   0   3      112.88      100.49     25.08 o 
  18   0   3       11.89       14.59     12.33 o 
  20   0   3       65.00       51.77     16.28 o 
  22   0   3       81.48      132.18     23.97 o 
   0   1   3      375.89      373.32     22.50 o 
   1   1   3     1284.05     1375.57     29.38 o 
   2   1   3      266.50      276.53      9.12 o 
   3   1   3      104.42      111.13      6.98 o 
   4   1   3      179.28      186.83      7.03 o 
   5   1   3      225.56      217.29      7.86 o 
   6   1   3      369.24      322.95      9.39 o 
   7   1   3       20.96       15.94      4.98 o 
   8   1   3      803.96      931.36     17.75 o 
   9   1   3      166.07      152.91      7.92 o 
  10   1   3      225.81      229.15     13.26 o 
  11   1   3       92.11       95.65      7.93 o 
  12   1   3       90.99      103.96      8.05 o 
  13   1   3      212.64      202.73     10.69 o 
  14   1   3      236.46      221.65     11.41 o 
  15   1   3       37.61       58.79      8.00 o 
  16   1   3        9.21        5.55      5.50 o 
  17   1   3        9.92       10.96      6.70 o 
  18   1   3        2.11        3.23      5.76 o 
  19   1   3       27.25       26.80      7.83 o 
  20   1   3        7.46       23.05      8.14 o 
  21   1   3       25.50       17.32      9.46 o 
  22   1   3        3.55        8.57     13.00 o 
   1   2   3      769.00      798.87     16.06 o 
   2   2   3     1080.29     1118.90     35.59 o 
   3   2   3      415.03      447.97     14.54 o 
   4   2   3      304.33      321.80     16.70 o 
   5   2   3      162.25      199.82      7.43 o 
   6   2   3      128.94      138.29      6.67 o 
   7   2   3      440.28      475.02     23.02 o 
   8   2   3       60.88       72.10      6.32 o 
   9   2   3      504.35      506.24     13.22 o 
  10   2   3       56.57       64.41      6.59 o 
  11   2   3      471.50      548.83     14.40 o 
  12   2   3       68.27       73.78      7.09 o 
  13   2   3       93.82      113.78     11.03 o 
  14   2   3      347.46      392.72     13.82 o 
  15   2   3      123.39      133.30     11.73 o 
  16   2   3       12.47       10.46      8.76 o 
  17   2   3       49.33       37.17      7.15 o 
  18   2   3       28.70       24.42      8.14 o 
  19   2   3       59.54       45.86      9.15 o 
  20   2   3       27.48       36.65      9.35 o 
  21   2   3       18.62       17.62     10.15 o 
  22   2   3       12.61       10.66     11.56 o 
   0   3   3      962.51      871.19     21.07 o 
   1   3   3      133.60      102.33     20.97 o 
   2   3   3      164.10      181.61     20.19 o 
   3   3   3       60.20       72.58      5.58 o 
   4   3   3      522.95      565.18     15.88 o 
   5   3   3       91.08      106.85      8.32 o 
   6   3   3      705.81      689.97     13.61 o 
   7   3   3       48.79       46.98      7.41 o 
   8   3   3      665.68      744.27     15.24 o 
   9   3   3      155.92      133.83     28.89 o 
  10   3   3       20.07       13.55      5.03 o 
  11   3   3       36.07       31.03      5.60 o 
  12   3   3      120.52      118.26      8.48 o 
  13   3   3       46.76       52.21      6.71 o 
  14   3   3      205.62      219.96     11.65 o 
  15   3   3      178.01      209.97     10.88 o 
  16   3   3       17.31       26.83      6.95 o 
  17   3   3       27.23       25.44      7.12 o 
  18   3   3       67.02       72.70      9.06 o 
  19   3   3       11.29       -6.00      8.31 o 
  20   3   3       29.31       35.03      9.45 o 
  21   3   3       11.14        2.95      8.73 o 
  22   3   3       21.68       34.54     14.16 o 
   1   4   3       25.39       16.75      4.24 o 
   2   4   3      137.59      127.90      6.17 o 
   3   4   3      423.24      440.91     16.66 o 
   4   4   3      111.42      123.89      6.18 o 
   5   4   3       59.90       55.47      5.72 o 
   6   4   3      153.70      151.67      8.45 o 
   7   4   3      259.13      221.59      9.41 o 
   8   4   3      379.64      433.73     11.92 o 
   9   4   3      426.78      454.40     20.44 o 
  10   4   3        0.19       -0.87      5.07 o 
  11   4   3       99.93      116.92      7.38 o 
  12   4   3       90.49      103.47      8.21 o 
  13   4   3       26.28       30.33      6.26 o 
  14   4   3       10.30       -4.20      6.00 o 
  15   4   3      174.88      172.39     10.95 o 
  16   4   3        8.60        0.33      6.50 o 
  17   4   3       73.41       84.33      9.85 o 
  18   4   3       26.92       19.40      8.55 o 
  19   4   3       90.47       88.15      9.41 o 
  20   4   3        2.22       -5.19     12.04 o 
  21   4   3        1.75        4.36     10.21 o 
  22   4   3       19.50       40.80     12.77 o 
   0   5   3     1280.63     1290.09     63.93 o 
   1   5   3      279.90      295.65      8.78 o 
   2   5   3      231.93      274.00      8.47 o 
   3   5   3      255.87      203.34     41.38 o 
   4   5   3       45.40       44.02      5.09 o 
   5   5   3      539.74      484.48     96.78 o 
   6   5   3      402.24      417.54     87.78 o 
   7   5   3      192.45      289.88     75.40 o 
   8   5   3      112.72      100.71     21.68 o 
   9   5   3       25.40       15.70      8.86 o 
  10   5   3       76.07       76.71     40.59 o 
  11   5   3      157.69      128.25     56.18 o 
  12   5   3       56.30       42.46     12.31 o 
  13   5   3        1.50       -5.71      5.93 o 
  14   5   3       66.33       70.01      7.27 o 
  15   5   3       13.96       37.77      8.00 o 
  16   5   3       62.35       64.81     14.03 o 
  17   5   3       32.16       11.89      7.70 o 
  18   5   3       55.60       48.86      9.68 o 
  19   5   3       40.92       42.18     16.29 o 
  20   5   3       15.69       11.69      8.06 o 
  21   5   3        5.84       18.80     10.44 o 
   1   6   3       59.31       53.98      4.84 o 
   2   6   3       49.92       48.09      5.30 o 
   3   6   3      657.79      639.42     13.20 o 
   4   6   3      447.56      379.72     79.99 o 
   5   6   3       91.94       94.24     20.80 o 
   6   6   3      481.06      478.56    102.68 o 
   7   6   3      658.45      690.66     15.06 o 
   8   6   3       92.04       97.26      6.95 o 
   9   6   3       41.16       41.28      5.51 o 
  10   6   3      104.42      119.40      8.00 o 
  11   6   3       40.89       59.51      6.66 o 
  12   6   3        4.01       11.90      8.50 o 
  13   6   3       29.72       23.75      6.01 o 
  14   6   3        9.41        4.02      6.26 o 
  15   6   3       57.63       50.99      7.82 o 
  16   6   3       66.62       69.64      9.16 o 
  17   6   3        0.68       -2.61      8.94 o 
  18   6   3       41.29       49.56      9.26 o 
  19   6   3       24.37       22.45      8.03 o 
  20   6   3       11.94       23.20      6.96 o 
  21   6   3        5.14        7.96      8.55 o 
   0   7   3        9.92        7.89      4.79 o 
   1   7   3       95.61       87.82      5.98 o 
   2   7   3      643.06      653.15     13.75 o 
   3   7   3      212.01      218.64     10.75 o 
   4   7   3       28.07       38.49      4.23 o 
   5   7   3       25.27       10.67      5.04 o 
   6   7   3      173.21      164.65      8.65 o 
   7   7   3      213.15      206.97      9.84 o 
   8   7   3      579.26      555.99     14.83 o 
   9   7   3       18.82       17.19      6.59 o 
  10   7   3      142.32      145.03     13.41 o 
  11   7   3       51.51       61.09      8.87 o 
  12   7   3       24.80       25.70      5.96 o 
  13   7   3       99.45      107.51      9.20 o 
  14   7   3       55.85       61.27      7.89 o 
  15   7   3       22.27       24.84      6.86 o 
  16   7   3       75.99       77.84      8.92 o 
  17   7   3       14.02       19.16     10.60 o 
  18   7   3       10.57       15.59      6.74 o 
  19   7   3        7.77        5.79      7.03 o 
  20   7   3        7.18       14.88      7.64 o 
  21   7   3       14.33        9.48     11.81 o 
   1   8   3      489.40      467.02     20.38 o 
   2   8   3      174.90      156.24     12.85 o 
   3   8   3       99.99      119.40      8.53 o 
   4   8   3        6.32        1.71      4.11 o 
   5   8   3        7.79        8.45      5.05 o 
   6   8   3      115.41      121.03      7.65 o 
   7   8   3      185.40      208.85      9.40 o 
   8   8   3       71.84       72.18      6.97 o 
   9   8   3      209.01      222.92     10.62 o 
  10   8   3      130.20      142.53      9.18 o 
  11   8   3       95.78       90.27      8.02 o 
  12   8   3       68.32       74.28      7.59 o 
  13   8   3       11.69        7.41      6.50 o 
  14   8   3      103.61      115.45     10.07 o 
  15   8   3       27.14       29.08     12.45 o 
  16   8   3       76.19       79.23      9.77 o 
  17   8   3        2.66       -6.98      6.98 o 
  18   8   3        0.36       15.23      8.13 o 
  19   8   3        0.73        9.67      6.12 o 
  20   8   3        1.96        6.97      7.94 o 
   0   9   3      259.64      318.24     27.03 o 
   1   9   3      557.71      575.01     14.24 o 
   2   9   3       97.81       99.94      8.49 o 
   3   9   3       15.22       15.43      5.01 o 
   4   9   3      111.84      132.30      7.99 o 
   5   9   3       99.41       86.52      7.07 o 
   6   9   3       93.28       92.11      7.24 o 
   7   9   3       33.14       37.55      6.61 o 
   8   9   3       78.59       66.13      7.05 o 
   9   9   3       43.26       53.05      6.98 o 
  10   9   3       38.84       29.27      6.51 o 
  11   9   3       54.35       53.68      7.43 o 
  12   9   3       66.25       52.35      7.45 o 
  13   9   3       93.56       80.09     10.08 o 
  14   9   3       48.60       44.22      8.13 o 
  15   9   3       39.45       41.03      7.35 o 
  16   9   3        0.61       -6.67      6.92 o 
  17   9   3       14.99       27.08      7.54 o 
  18   9   3        3.02        6.07      6.36 o 
  19   9   3        1.41       -9.72     10.33 o 
   1  10   3      299.22      277.40     10.89 o 
   2  10   3      119.31      119.76      8.24 o 
   3  10   3      462.75      420.89     13.43 o 
   4  10   3      243.10      244.53     10.47 o 
   5  10   3       37.84       44.67      6.77 o 
   6  10   3       63.79       90.79      9.05 o 
   7  10   3       16.84       22.17      5.48 o 
   8  10   3       50.68       63.09      9.61 o 
   9  10   3        3.27       10.47      5.81 o 
  10  10   3       40.46       42.74      7.65 o 
  11  10   3        8.17        8.79      5.90 o 
  12  10   3      140.68      151.89     10.60 o 
  13  10   3       60.06       59.40      8.23 o 
  14  10   3       73.76       77.65      9.35 o 
  15  10   3        0.39       -7.45      7.45 o 
  16  10   3       29.98       24.91      8.08 o 
  17  10   3        3.21       -2.44      7.27 o 
  18  10   3       20.02       12.42     11.06 o 
  19  10   3       11.22        2.50      9.97 o 
   0  11   3      798.75      783.03     25.49 o 
   1  11   3      409.71      471.36     14.27 o 
   2  11   3      131.23      134.25      9.05 o 
   3  11   3      117.58      133.81      8.97 o 
   4  11   3       24.72       29.64      6.29 o 
   5  11   3       78.55       85.01      7.83 o 
   6  11   3      110.32      123.82     10.06 o 
   7  11   3        3.26       -5.35      5.93 o 
   8  11   3        0.69        5.81      5.36 o 
   9  11   3       48.86       35.63      7.83 o 
  10  11   3        6.41       -7.38      7.38 o 
  11  11   3       78.10       75.91      8.75 o 
  12  11   3       51.54       39.91     10.51 o 
  13  11   3      110.98      114.37      9.57 o 
  14  11   3       55.06       72.11      8.39 o 
  15  11   3        0.02        2.95      6.71 o 
  16  11   3       18.98       14.02      7.00 o 
  17  11   3       35.54       28.45      8.45 o 
  18  11   3        0.05       -2.03      7.37 o 
   1  12   3      134.91      143.86      9.47 o 
   2  12   3      120.68      129.94      9.95 o 
   3  12   3      369.91      339.06     13.42 o 
   4  12   3       84.97       71.79      7.97 o 
   5  12   3       36.38       35.36      6.79 o 
   6  12   3       46.24       46.19     10.79 o 
   7  12   3       42.20       32.89      7.99 o 
   8  12   3       18.18       14.68      6.58 o 
   9  12   3       25.81       33.40      7.12 o 
  10  12   3       36.89       25.84      7.40 o 
  11  12   3        7.93       11.57      6.30 o 
  12  12   3       21.46       22.18      7.16 o 
  13  12   3       39.12       35.31      8.94 o 
  14  12   3       38.77       27.97      8.20 o 
  15  12   3        2.53       -3.90      7.40 o 
  16  12   3        3.46       -2.80      7.51 o 
  17  12   3        9.60        7.91      7.69 o 
   0  13   3      203.95      201.91     16.23 o 
   1  13   3       18.42       12.83      7.29 o 
   2  13   3      107.05      105.13      8.89 o 
   3  13   3        6.80        6.09     11.51 o 
   4  13   3      332.58      332.14     14.01 o 
   5  13   3       77.92       87.74      8.80 o 
   6  13   3       22.30        8.19      6.81 o 
   7  13   3       47.12       30.48      9.29 o 
   8  13   3      145.23      153.70     12.60 o 
   9  13   3       22.15       27.41      7.40 o 
  10  13   3        5.63       -7.23      7.23 o 
  11  13   3        8.51       22.19      6.72 o 
  12  13   3       12.08       22.43      6.41 o 
  13  13   3        3.86       15.59      6.66 o 
  14  13   3       43.84       46.36      8.32 o 
  15  13   3        4.28        8.71      5.84 o 
  16  13   3        5.49       22.02     10.48 o 
   1  14   3        2.48        1.03      5.93 o 
   2  14   3      132.62      146.28     10.61 o 
   3  14   3      151.57      161.26     10.72 o 
   4  14   3       37.15       43.63      7.71 o 
   5  14   3       44.42       45.82      7.79 o 
   6  14   3       14.17       13.52      7.34 o 
   7  14   3        3.61        3.25      6.32 o 
   8  14   3       20.94       19.07      6.87 o 
   9  14   3        5.30        1.43      6.00 o 
  10  14   3        8.58       13.03      6.50 o 
  11  14   3       16.54       19.22      6.64 o 
  12  14   3        2.30        5.38      5.86 o 
  13  14   3        3.37       -6.84      6.84 o 
  14  14   3        3.65        6.95      8.90 o 
  15  14   3        8.08       15.02      7.10 o 
   0  15   3       24.98        2.17     10.82 o 
   1  15   3      205.85      219.91     12.57 o 
   2  15   3        9.79       11.71      5.97 o 
   3  15   3       10.85        5.37      7.60 o 
   4  15   3       37.00       37.25     13.30 o 
   5  15   3       19.04       16.41     10.02 o 
   6  15   3      114.91      107.44      9.93 o 
   7  15   3       12.08       10.47      7.56 o 
   8  15   3       17.74       15.05      7.88 o 
   9  15   3        6.72        8.04      7.41 o 
  10  15   3        0.02        4.20      6.17 o 
  11  15   3        3.87       10.27      9.85 o 
  12  15   3        0.26       -2.03      6.46 o 
  13  15   3        6.74       11.01      6.63 o 
  14  15   3        0.74        5.46      5.91 o 
   1  16   3        1.21       -3.30      7.56 o 
   2  16   3       19.94       30.45      7.55 o 
   3  16   3        7.63       18.38      6.81 o 
   4  16   3       65.79       60.33      8.71 o 
   5  16   3       43.53       47.20      8.39 o 
   6  16   3        4.35       11.23      8.85 o 
   7  16   3        8.92        3.62      9.44 o 
   8  16   3       12.69        9.00      7.12 o 
   9  16   3        4.91       -1.92      6.95 o 
  10  16   3       12.26        3.43      7.22 o 
  11  16   3        6.27        4.68      5.73 o 
  12  16   3       24.44       16.77      9.18 o 
   0  17   3       37.45       65.31     12.05 o 
   1  17   3        6.73       -6.09      7.79 o 
   2  17   3       59.06       64.37      8.66 o 
   3  17   3        5.01       -8.35      8.35 o 
   4  17   3       50.89       40.75     11.07 o 
   5  17   3        9.90       -1.26      6.90 o 
   6  17   3       19.57        9.17      7.07 o 
   7  17   3        0.90        5.15      6.09 o 
   8  17   3        0.72       -7.09      7.09 o 
   9  17   3        5.81        3.40      6.72 o 
  10  17   3        1.09       -2.11      6.85 o 
   1  18   3       39.61       40.35      8.55 o 
   2  18   3       20.95       12.79      8.39 o 
   3  18   3       19.63       15.55      7.34 o 
   4  18   3       20.52       26.75      7.24 o 
   5  18   3       43.55       49.49      8.40 o 
   6  18   3        0.10       -5.84      6.81 o 
   7  18   3        6.43        7.65      6.56 o 
   8  18   3        3.33        3.13      6.21 o 
   0  19   3       36.25       41.30     12.83 o 
   1  19   3       10.19        7.97      7.71 o 
   2  19   3       30.06       27.90      8.34 o 
   3  19   3        0.89        4.06      9.23 o 
   4  19   3       13.67        2.97     11.32 o 
   0   0   4      513.39      511.04     28.52 o 
   2   0   4      304.03      355.94     15.06 o 
   4   0   4      287.59      287.48     14.38 o 
   6   0   4      333.99      289.83     15.79 o 
   8   0   4      101.56      107.57     11.75 o 
  10   0   4      896.89      944.34     48.62 o 
  12   0   4      797.26      751.07     26.96 o 
  14   0   4       84.28      109.56     28.60 o 
  16   0   4       22.45       44.32     12.83 o 
  18   0   4       43.87       38.66     13.62 o 
  20   0   4       34.27       32.80     23.45 o 
   1   1   4       59.23       50.30      5.00 o 
   2   1   4       36.54       42.53      7.03 o 
   3   1   4      243.96      225.25      8.94 o 
   4   1   4       23.65       27.33      4.95 o 
   5   1   4       47.29       52.44      7.54 o 
   6   1   4       10.05       11.70      2.81 o 
   7   1   4      394.35      358.72     11.93 o 
   8   1   4       68.29       78.86      7.51 o 
   9   1   4      188.82      224.92     10.53 o 
  10   1   4      461.04      517.59     24.88 o 
  11   1   4     1089.75     1080.99     24.87 o 
  12   1   4      324.25      314.50     13.71 o 
  13   1   4       23.36       14.96      6.88 o 
  14   1   4       79.02       73.06      8.93 o 
  15   1   4       45.16       44.82      6.91 o 
  16   1   4       26.36       30.79      7.33 o 
  17   1   4       35.12       35.26      9.31 o 
  18   1   4       17.38       18.21      9.55 o 
  19   1   4       87.62      116.05     14.41 o 
  20   1   4        2.15       21.37     13.50 o 
   0   2   4      227.89      242.06     21.45 o 
   1   2   4       47.98       51.36      5.36 o 
   2   2   4      154.03      137.39      7.53 o 
   3   2   4      240.99      289.15      9.87 o 
   4   2   4       76.23       87.21      6.41 o 
   5   2   4      208.89      187.04      8.71 o 
   6   2   4       33.97       29.89      6.77 o 
   7   2   4       36.76       47.17      6.41 o 
   8   2   4      166.18      177.41      9.21 o 
   9   2   4      146.31      124.49     10.50 o 
  10   2   4       45.84       48.93      7.40 o 
  11   2   4       88.03       76.29      9.92 o 
  12   2   4      105.91      126.51     16.01 o 
  13   2   4       16.85       29.28      7.08 o 
  14   2   4       51.84       54.44      7.88 o 
  15   2   4       27.37       48.92      8.28 o 
  16   2   4       26.87       12.47      7.65 o 
  17   2   4       14.13        2.11      7.43 o 
  18   2   4       31.71       36.40     10.71 o 
  19   2   4        9.54       12.62     10.78 o 
  20   2   4       20.82       37.16     21.20 o 
   1   3   4       83.47       63.68     12.95 o 
   2   3   4       17.77       14.36      4.74 o 
   3   3   4      392.90      400.71     14.70 o 
   4   3   4      253.05      219.18      9.20 o 
   5   3   4      157.44      177.24      8.34 o 
   6   3   4      247.35      252.43     16.55 o 
   7   3   4      236.86      215.38     47.03 o 
   8   3   4      209.61      174.54      9.92 o 
   9   3   4        9.61        6.73      6.58 o 
  10   3   4      138.55      140.45      9.15 o 
  11   3   4       10.14       11.74      5.58 o 
  12   3   4      111.21      103.50     12.17 o 
  13   3   4        0.20       -4.90      7.06 o 
  14   3   4      106.55       89.20      9.05 o 
  15   3   4       32.51       39.49      9.91 o 
  16   3   4       11.60       11.77      6.98 o 
  17   3   4        7.75       -6.44      8.42 o 
  18   3   4        0.44       11.05      7.88 o 
  19   3   4        8.47        8.53      9.85 o 
  20   3   4        2.60        3.11     12.44 o 
   0   4   4      525.37      526.20     18.39 o 
   1   4   4      191.76      216.90     11.55 o 
   2   4   4      247.28      246.69      9.57 o 
   3   4   4      309.65      285.94     10.36 o 
   4   4   4      211.17      188.50      8.98 o 
   5   4   4      101.22      112.64     10.27 o 
   6   4   4       36.49       31.67      7.26 o 
   7   4   4      406.45      435.03     13.21 o 
   8   4   4       25.25       16.73      6.29 o 
   9   4   4       27.37       18.94      6.34 o 
  10   4   4       99.23      102.20      8.31 o 
  11   4   4       66.33       68.08      7.62 o 
  12   4   4       51.93       39.95      7.54 o 
  13   4   4       56.55       90.79     14.98 o 
  14   4   4       24.11       20.86      7.41 o 
  15   4   4       34.24       30.05      7.06 o 
  16   4   4        4.85        4.08      6.72 o 
  17   4   4        0.16       -2.46      7.76 o 
  18   4   4       14.41       11.59      8.77 o 
  19   4   4       13.79       19.44      9.45 o 
  20   4   4       10.43       33.00     13.29 o 
   1   5   4       65.15       59.01      6.91 o 
   2   5   4       30.99       32.58      7.36 o 
   3   5   4      307.01      281.92     61.58 o 
   4   5   4       26.52       36.26      8.32 o 
   5   5   4       17.28        8.95      5.88 o 
   6   5   4       59.95       66.17      7.12 o 
   7   5   4       31.69       30.47      5.81 o 
   8   5   4      110.27      118.66     26.15 o 
   9   5   4       12.87       -8.12     11.01 o 
  10   5   4       40.99       27.67      8.72 o 
  11   5   4       85.32       55.40     27.14 o 
  12   5   4        1.70       -6.29      6.29 o 
  13   5   4        4.20        4.22      5.95 o 
  14   5   4       14.34       16.26      9.34 o 
  15   5   4        6.15       14.72      6.72 o 
  16   5   4        2.15       -1.18     10.01 o 
  17   5   4        4.93        4.83      8.07 o 
  18   5   4        6.66        6.21      8.12 o 
  19   5   4        0.57       14.51      8.92 o 
   0   6   4      533.49      612.08     45.33 o 
   1   6   4       15.11       15.27      5.31 o 
   2   6   4      221.15      230.16      9.69 o 
   3   6   4        2.97       -0.02      4.81 o 
   4   6   4       74.89       83.05      9.79 o 
   5   6   4      130.71      133.45      8.44 o 
   6   6   4       32.92       28.68      8.99 o 
   7   6   4       93.78       90.89      8.25 o 
   8   6   4       23.49       34.83      6.88 o 
   9   6   4       11.57       23.61      6.15 o 
  10   6   4       25.56       10.41      8.56 o 
  11   6   4       90.28       87.95      8.75 o 
  12   6   4        5.20       16.76      6.65 o 
  13   6   4       37.16       31.06     12.19 o 
  14   6   4       29.24       25.06      8.16 o 
  15   6   4       10.98       -4.05      8.00 o 
  16   6   4        2.62       15.32      7.15 o 
  17   6   4        4.29        8.60      7.64 o 
  18   6   4        8.32       16.75      8.39 o 
  19   6   4        1.17      -16.71     16.71 o 
   1   7   4       22.10       17.72      6.23 o 
   2   7   4       55.07       74.52      7.34 o 
   3   7   4       35.67       39.51      5.86 o 
   4   7   4      312.60      344.81     16.96 o 
   5   7   4      181.38      220.19     12.89 o 
   6   7   4        8.09        4.47      5.81 o 
   7   7   4       62.07       77.77      7.63 o 
   8   7   4      120.30       99.84      8.90 o 
   9   7   4       63.77       76.69     10.79 o 
  10   7   4      176.35      165.28     10.58 o 
  11   7   4       56.41       42.15      7.69 o 
  12   7   4       13.79        9.56      6.94 o 
  13   7   4       18.01       35.06      7.28 o 
  14   7   4       36.05       40.03      8.63 o 
  15   7   4       30.53       12.80     10.77 o 
  16   7   4        6.09       14.48      7.22 o 
  17   7   4        7.89       13.38      7.11 o 
  18   7   4        3.51       -1.78      7.90 o 
  19   7   4       10.80       21.27      9.30 o 
   0   8   4      321.01      321.82     17.96 o 
   1   8   4       46.75       37.46      6.55 o 
   2   8   4       31.24       24.05      6.21 o 
   3   8   4      135.13      159.91      9.08 o 
   4   8   4      211.74      243.29     10.99 o 
   5   8   4       44.70       42.15      6.88 o 
   6   8   4       45.41       40.02      6.97 o 
   7   8   4       73.83       71.85      8.53 o 
   8   8   4      249.14      246.25     12.37 o 
   9   8   4       12.37       12.52      6.44 o 
  10   8   4        9.27       25.07      6.81 o 
  11   8   4       30.70       34.54      7.38 o 
  12   8   4       10.31       21.18      7.16 o 
  13   8   4       39.95       38.05      7.95 o 
  14   8   4        0.03       -6.18      6.93 o 
  15   8   4        8.18       -4.44      7.05 o 
  16   8   4       15.32       11.83      7.16 o 
  17   8   4       10.89       10.76      8.22 o 
  18   8   4        0.06        5.73      8.45 o 
   1   9   4      101.42      117.04     11.96 o 
   2   9   4       66.72       74.49     14.25 o 
   3   9   4      143.03      123.29     10.05 o 
   4   9   4      133.04      145.45      9.10 o 
   5   9   4        2.63        5.82      5.24 o 
   6   9   4        2.42       14.35      8.68 o 
   7   9   4      106.52      116.65      9.49 o 
   8   9   4        8.02        5.67      9.83 o 
   9   9   4       46.74       50.34      8.17 o 
  10   9   4      158.88      172.81     13.15 o 
  11   9   4       95.36       88.48      9.47 o 
  12   9   4        1.76       -2.93      6.57 o 
  13   9   4        1.02       -1.66      7.04 o 
  14   9   4       11.49        9.83      8.02 o 
  15   9   4       29.74       29.82      9.28 o 
  16   9   4        6.50        0.36      7.66 o 
  17   9   4        1.30       -3.90      7.98 o 
   0  10   4     1014.85     1010.96     31.10 o 
   1  10   4        4.35       -0.06      7.44 o 
   2  10   4       80.52       88.18      8.49 o 
   3  10   4       32.96       46.06      9.43 o 
   4  10   4      157.58      163.74     10.91 o 
   5  10   4       53.09       51.47      8.30 o 
   6  10   4      111.78      109.38     11.23 o 
   7  10   4        0.40        6.87      5.89 o 
   8  10   4       21.49       23.54     10.30 o 
   9  10   4       64.60       77.82      8.84 o 
  10  10   4       84.71       95.28     10.13 o 
  11  10   4       47.99       52.22      8.11 o 
  12  10   4       66.93       76.71      9.56 o 
  13  10   4       12.31       23.53      7.42 o 
  14  10   4       35.53       29.31      8.59 o 
  15  10   4       13.36       21.12      7.28 o 
  16  10   4       11.03       13.33      7.20 o 
  17  10   4        2.09        3.84      7.51 o 
   1  11   4      332.69      301.09     13.98 o 
   2  11   4      261.64      280.80     15.98 o 
   3  11   4       58.11       68.73      8.40 o 
   4  11   4       11.27        8.82      2.64 o 
   5  11   4       12.66       12.95     10.92 o 
   6  11   4       24.16       30.54      6.51 o 
   7  11   4       76.84       97.24     12.28 o 
   8  11   4       53.27       57.54      6.97 o 
   9  11   4        9.79       13.07      7.03 o 
  10  11   4       20.96       23.78      7.05 o 
  11  11   4       38.80       29.39      9.20 o 
  12  11   4        5.99       -1.54      7.53 o 
  13  11   4        1.99       -3.72      7.18 o 
  14  11   4        6.49       -6.68      7.62 o 
  15  11   4       14.17        8.30      9.43 o 
  16  11   4        0.21       -3.02      7.63 o 
   0  12   4      276.03      319.62     26.55 o 
   1  12   4      505.92      564.17     18.73 o 
   2  12   4       31.78       38.17      7.71 o 
   3  12   4       55.78       80.95      8.44 o 
   4  12   4        3.63        4.69      6.16 o 
   5  12   4       21.69       10.60      9.20 o 
   6  12   4       66.98       46.81      8.03 o 
   7  12   4       76.93       99.13      9.15 o 
   8  12   4       13.75       15.89      7.25 o 
   9  12   4       18.43       25.66     13.97 o 
  10  12   4        9.23        2.29      7.29 o 
  11  12   4        1.30       -5.34      6.89 o 
  12  12   4        2.05        4.21      6.82 o 
  13  12   4        5.34       13.63      6.94 o 
  14  12   4        3.05       -4.62      7.39 o 
  15  12   4       11.75       23.58      7.46 o 
   1  13   4        6.98        5.52      7.81 o 
   2  13   4       57.93       77.27     11.08 o 
   3  13   4       15.75       11.72      7.12 o 
   4  13   4       82.34       67.28      9.26 o 
   5  13   4        1.27        4.22      6.02 o 
   6  13   4       11.81       10.37      6.74 o 
   7  13   4        5.46        4.27      6.51 o 
   8  13   4       27.77       34.59      7.51 o 
   9  13   4        3.31        5.91      9.24 o 
  10  13   4        0.13        2.79      6.44 o 
  11  13   4        3.70       11.74      6.74 o 
  12  13   4       16.14       15.08     10.11 o 
  13  13   4        0.70       -0.23      7.17 o 
  14  13   4       30.05       23.42     11.89 o 
   0  14   4        2.84       -4.53      9.83 o 
   1  14   4      154.51      200.86     21.66 o 
   2  14   4       52.94       53.01     12.48 o 
   3  14   4       96.53      104.60     11.17 o 
   4  14   4        5.46       -0.82      9.92 o 
   5  14   4        7.36        8.64      6.69 o 
   6  14   4        8.80       24.11      7.01 o 
   7  14   4       18.36       15.21      7.35 o 
   8  14   4       19.27       23.58      7.22 o 
   9  14   4        2.93       16.75      6.55 o 
  10  14   4        0.00       -1.84      6.68 o 
  11  14   4        4.64       -2.32      6.52 o 
  12  14   4        2.49        8.30      7.02 o 
   1  15   4       15.01       18.99      7.65 o 
   2  15   4        6.04        6.95      6.94 o 
   3  15   4       17.36       25.07      7.21 o 
   4  15   4       14.28       21.77      7.25 o 
   5  15   4        5.83       -6.07      7.90 o 
   6  15   4        5.01       18.42      7.27 o 
   7  15   4        7.07        3.16      5.54 o 
   8  15   4        6.15       17.06      6.97 o 
   9  15   4        3.55       -0.05      7.29 o 
  10  15   4        7.62        7.99      7.11 o 
  11  15   4       13.97        3.86      6.23 o 
   0  16   4       51.98       50.41     20.63 o 
   1  16   4        2.24       -0.72      6.10 o 
   2  16   4       14.17        4.00      8.54 o 
   3  16   4        1.10        8.52      8.81 o 
   4  16   4        6.41       -3.01      6.94 o 
   5  16   4        3.03       -3.25      6.42 o 
   6  16   4       10.31        8.49      6.74 o 
   7  16   4       20.77       11.97      7.77 o 
   8  16   4        1.30       -6.74      6.74 o 
   9  16   4        0.88      -10.94     15.11 o 
   1  17   4        4.91       20.94      6.59 o 
   2  17   4        1.86        1.86      9.42 o 
   3  17   4       18.25       18.72      7.32 o 
   4  17   4       27.10       34.16     10.70 o 
   5  17   4       17.72       18.99      7.57 o 
   6  17   4       10.95       16.42     18.07 o 
   2   0   5       11.47       10.21      7.12 o 
   4   0   5       16.65       23.73      9.34 o 
   6   0   5      133.05      118.67     24.11 o 
   8   0   5      179.22      223.51     22.17 o 
  10   0   5      223.40      255.29     18.49 o 
  12   0   5      109.98      130.19     15.03 o 
  14   0   5      208.64      177.78     18.87 o 
  16   0   5       14.90       27.79     14.57 o 
  18   0   5        2.00       17.97     24.02 o 
   0   1   5       24.92       31.11      8.72 o 
   1   1   5       88.06       86.09      9.05 o 
   2   1   5       27.75       27.81      5.81 o 
   3   1   5       39.90       48.14      7.16 o 
   4   1   5       35.45       27.16      7.01 o 
   5   1   5      136.05      106.30     12.30 o 
   6   1   5       63.24       66.60      9.86 o 
   7   1   5      189.77      192.23     10.95 o 
   8   1   5       59.95       55.76      8.29 o 
   9   1   5      165.27      192.12     12.25 o 
  10   1   5       78.16       81.55      9.12 o 
  11   1   5       11.68       32.27     10.05 o 
  12   1   5        9.44       10.30      7.52 o 
  13   1   5       45.65       50.15      8.83 o 
  14   1   5       16.80       25.27      8.21 o 
  15   1   5       33.15       36.26     14.53 o 
  16   1   5        0.97       -1.43      9.31 o 
  17   1   5        7.94       35.54     12.68 o 
  18   1   5        4.33       18.13     27.58 o 
   1   2   5       66.17       63.29      6.99 o 
   2   2   5       37.51       32.16      6.38 o 
   3   2   5        9.68        8.25      2.28 o 
   4   2   5       64.84       70.63      8.16 o 
   5   2   5       63.25       74.56     11.25 o 
   6   2   5      156.95      151.62     10.02 o 
   7   2   5      107.55      111.22     11.93 o 
   8   2   5       51.60       50.91      7.57 o 
   9   2   5      117.34      111.03     10.23 o 
  10   2   5      291.42      291.59     14.48 o 
  11   2   5      169.31      167.21     18.89 o 
  12   2   5       16.35       15.01      7.08 o 
  13   2   5       41.88       36.86      8.54 o 
  14   2   5       29.70       15.51     10.98 o 
  15   2   5       27.38        3.19      9.96 o 
  16   2   5       13.15        4.46     11.02 o 
  17   2   5       23.98       33.00     13.54 o 
  18   2   5        1.69        4.13     15.34 o 
   0   3   5       47.90       44.72     11.51 o 
   1   3   5       31.17       27.38      8.60 o 
   2   3   5       35.19       39.38      7.14 o 
   3   3   5       24.53       22.99      6.78 o 
   4   3   5       64.77       73.20      8.09 o 
   5   3   5       95.89      124.74     13.24 o 
   6   3   5       68.01       60.51      7.82 o 
   7   3   5       32.65       35.11      7.20 o 
   8   3   5      160.42      168.38     13.34 o 
   9   3   5      142.00      132.73     10.22 o 
  10   3   5      106.49       99.36     10.40 o 
  11   3   5       31.98       33.93     11.12 o 
  12   3   5        9.78       10.03      6.88 o 
  13   3   5       10.77        4.92      7.54 o 
  14   3   5        6.37        6.03     11.12 o 
  15   3   5       18.96       18.71      9.07 o 
  16   3   5       19.04       32.91     14.76 o 
  17   3   5       14.38       18.81     12.20 o 
   1   4   5      117.43      123.68      8.90 o 
   2   4   5      100.40      127.89     10.61 o 
   3   4   5       52.45       55.51      6.89 o 
   4   4   5       28.12       35.28      7.36 o 
   5   4   5      189.53      183.31     10.97 o 
   6   4   5        5.28        6.56      6.53 o 
   7   4   5       89.21      106.84     10.13 o 
   8   4   5       30.61       43.89     16.58 o 
   9   4   5        1.96       -2.15      7.31 o 
  10   4   5        0.62        0.73      6.61 o 
  11   4   5       22.20       21.43      6.31 o 
  12   4   5       21.49        3.25      7.70 o 
  13   4   5       12.41        0.98      8.09 o 
  14   4   5       22.04       26.85      8.30 o 
  15   4   5       51.45       52.59     10.40 o 
  16   4   5        0.96       -0.55      8.88 o 
  17   4   5        0.21       23.51     13.04 o 
   0   5   5       80.75       75.27     11.98 o 
   1   5   5       19.22       24.54      7.04 o 
   2   5   5      125.61      124.59     10.35 o 
   3   5   5       92.41       85.00     21.41 o 
   4   5   5      253.12      233.96     12.37 o 
   5   5   5      243.26      219.45     45.22 o 
   6   5   5       17.86       15.12     11.61 o 
   7   5   5       65.51       64.62     17.09 o 
   8   5   5      180.53       75.28     47.67 o 
   9   5   5       88.79       33.66     29.36 o 
  10   5   5        3.47       -6.50      9.59 o 
  11   5   5        0.46        5.77      8.15 o 
  12   5   5        6.73       -0.98      6.71 o 
  13   5   5        2.51       -3.81      7.29 o 
  14   5   5       11.76       12.26      8.07 o 
  15   5   5        6.58        0.38      9.30 o 
  16   5   5        7.79       -3.16      9.99 o 
  17   5   5       21.73       27.87     12.55 o 
   1   6   5       24.40       28.81      6.86 o 
   2   6   5       20.94       30.65      9.67 o 
   3   6   5       97.32      105.54      8.65 o 
   4   6   5      171.46      154.08     11.63 o 
   5   6   5       17.20       12.07     10.11 o 
   6   6   5       91.70       78.09     22.16 o 
   7   6   5       38.74       43.43      8.28 o 
   8   6   5      104.68      132.18     10.27 o 
   9   6   5       49.17       62.58      7.83 o 
  10   6   5       28.85       33.34     10.20 o 
  11   6   5       79.26       74.75      8.57 o 
  12   6   5        5.24       -1.07      6.97 o 
  13   6   5       11.52       18.00      7.76 o 
  14   6   5        1.46        6.46      7.62 o 
  15   6   5       10.29        5.51     15.30 o 
  16   6   5       17.87       10.69     10.83 o 
   0   7   5      135.26      113.05     19.20 o 
   1   7   5       13.95        8.63      6.20 o 
   2   7   5      125.34      129.25     10.48 o 
   3   7   5       77.63      103.78      9.54 o 
   4   7   5       10.26       21.35      7.00 o 
   5   7   5       18.59       13.86      7.82 o 
   6   7   5       50.66       66.56      8.15 o 
   7   7   5        8.65       14.64      6.70 o 
   8   7   5      182.82      195.40     16.29 o 
   9   7   5       23.42       30.92      7.77 o 
  10   7   5       73.00       74.62      8.30 o 
  11   7   5        0.22       -5.39      7.98 o 
  12   7   5       11.21        4.14      7.26 o 
  13   7   5        6.00       -8.04      8.04 o 
  14   7   5        4.42       10.37      7.45 o 
  15   7   5       13.25        9.78      9.12 o 
  16   7   5       15.62       14.33     10.73 o 
   1   8   5      205.73      224.38     15.22 o 
   2   8   5      105.20      101.47      9.36 o 
   3   8   5       35.38       37.89      7.57 o 
   4   8   5       31.94       22.33      7.99 o 
   5   8   5       84.63       78.59     10.29 o 
   6   8   5       49.54       54.80      8.72 o 
   7   8   5       65.31       40.79      9.39 o 
   8   8   5        2.99       -1.50      7.26 o 
   9   8   5       71.47       68.70      9.21 o 
  10   8   5       57.32       76.82     11.14 o 
  11   8   5       13.08       15.34      7.86 o 
  12   8   5        8.45       11.99      7.92 o 
  13   8   5       11.57       -4.36      8.33 o 
  14   8   5        0.95        1.42      8.25 o 
  15   8   5       25.13       28.27     11.83 o 
   0   9   5      146.24      154.44     14.73 o 
   1   9   5       81.32       85.67     11.54 o 
   2   9   5       49.59       61.60      9.05 o 
   3   9   5       40.36       45.42      7.85 o 
   4   9   5       22.08       31.78      7.38 o 
   5   9   5       87.53       90.54      9.80 o 
   6   9   5       11.33        5.99      6.94 o 
   7   9   5       41.55       57.59      9.00 o 
   8   9   5       12.17        6.19      8.26 o 
   9   9   5       75.39       79.84      9.70 o 
  10   9   5       14.86       10.47      7.75 o 
  11   9   5        2.16        0.63      7.61 o 
  12   9   5        3.28       13.85      7.44 o 
  13   9   5       27.26       31.53     17.80 o 
  14   9   5        9.96       13.86      9.47 o 
   1  10   5        6.12       11.13      6.94 o 
   2  10   5       62.20       48.38      9.31 o 
   3  10   5       40.31       34.13      9.34 o 
   4  10   5       64.33       68.27      9.49 o 
   5  10   5       15.22       14.18      7.31 o 
   6  10   5        3.88       18.00      6.85 o 
   7  10   5       45.00       41.01      8.68 o 
   8  10   5        0.23       -6.10      7.79 o 
   9  10   5       17.56        0.06      8.22 o 
  10  10   5       20.42       20.02      8.34 o 
  11  10   5       23.02       17.60      8.16 o 
  12  10   5       37.37       31.65      9.24 o 
  13  10   5        0.49       -2.69      8.25 o 
  14  10   5        6.65       16.45     12.23 o 
   0  11   5        5.87        9.63      9.73 o 
   1  11   5       34.00       50.25     10.14 o 
   2  11   5       24.32       21.84      7.43 o 
   3  11   5       91.46       82.25      9.79 o 
   4  11   5       22.33       17.61      8.38 o 
   5  11   5       48.53       54.68      9.51 o 
   6  11   5       12.89       -0.66      7.65 o 
   7  11   5        3.43       -4.41      7.17 o 
   8  11   5       22.69       31.21      7.51 o 
   9  11   5       32.91       33.53      9.40 o 
  10  11   5        1.48        3.57      7.94 o 
  11  11   5        0.09       -5.59      7.64 o 
  12  11   5       10.43        9.63      7.98 o 
  13  11   5        9.76       12.35     11.07 o 
   1  12   5        5.16        4.30      1.02 o 
   2  12   5       15.98       29.08      8.06 o 
   3  12   5        4.58        5.64      1.38 o 
   4  12   5        6.30        1.41      8.09 o 
   5  12   5       20.95       32.09     11.05 o 
   6  12   5        3.95        7.93      6.53 o 
   7  12   5       12.30        9.95      7.26 o 
   8  12   5        6.32       20.15      8.04 o 
   9  12   5        5.30        5.70      7.35 o 
  10  12   5        3.24        9.49      6.85 o 
  11  12   5       25.34       26.40      8.74 o 
   0  13   5       73.74       55.41     13.37 o 
   1  13   5        4.67        8.37      6.73 o 
   2  13   5       37.00       39.00      8.51 o 
   3  13   5       10.00       10.18      7.95 o 
   4  13   5       83.35       71.11     10.27 o 
   5  13   5       41.01       49.71      9.14 o 
   6  13   5        2.17       -0.38      7.16 o 
   7  13   5        1.39        2.13      7.35 o 
   8  13   5        1.68        0.06      7.53 o 
   9  13   5        1.16       10.01      8.46 o 
  10  13   5        1.37        6.30      7.61 o 
   1  14   5        0.47        0.52      5.72 o 
   2  14   5        9.12       17.29      7.82 o 
   3  14   5       24.59       11.37      7.74 o 
   4  14   5       64.57       54.69      8.76 o 
   5  14   5       12.31        1.15      7.57 o 
   6  14   5       12.09       20.90      7.33 o 
   7  14   5        2.34       -3.41      7.44 o 
   8  14   5        7.90       -5.07     16.61 o 
   0  15   5        3.86        7.39      8.65 o 
   1  15   5       40.84       41.97     12.75 o 
   2  15   5        2.54       11.99      5.80 o 
   3  15   5       12.85       15.63      6.90 o 
   4  15   5        5.30        7.79      6.74 o 
   5  15   5       26.27       23.53     10.62 o 
   0   0   6        4.82       34.43     15.55 o 
   2   0   6       30.34       25.27     12.50 o 
   4   0   6       67.79       63.80     13.27 o 
   6   0   6        7.76       17.33      9.48 o 
   8   0   6        9.04       20.02     17.22 o 
  10   0   6       13.34       42.07     12.86 o 
  12   0   6       25.83       24.94     19.91 o 
  14   0   6       51.06       63.60     23.17 o 
   1   1   6       22.23       22.50     12.91 o 
   2   1   6       11.88       22.70      7.05 o 
   3   1   6      137.51      152.13     11.23 o 
   4   1   6       18.23       15.81      7.71 o 
   5   1   6        5.24       17.24      6.85 o 
   6   1   6       14.39       10.44      8.18 o 
   7   1   6       27.28       24.51      7.34 o 
   8   1   6        8.31        1.03      7.56 o 
   9   1   6       32.35       28.22      8.24 o 
  10   1   6       12.02       14.98      7.96 o 
  11   1   6        6.13       -4.54      8.42 o 
  12   1   6        1.45       -9.84     12.03 o 
  13   1   6       67.61       73.08     13.56 o 
  14   1   6       13.25       28.30     13.50 o 
   0   2   6       25.44       21.95     10.17 o 
   1   2   6       20.43       30.92      7.51 o 
   2   2   6       28.39       39.14      7.71 o 
   3   2   6       11.15        8.99      7.37 o 
   4   2   6       35.17       46.02      7.93 o 
   5   2   6       52.35       29.06      9.15 o 
   6   2   6       23.67       31.77      7.70 o 
   7   2   6       73.01       73.79      9.79 o 
   8   2   6        9.05       -1.69     11.14 o 
   9   2   6       44.99       48.58      9.55 o 
  10   2   6        0.26        8.29      8.22 o 
  11   2   6        7.54       13.25      8.40 o 
  12   2   6        1.26        8.73     10.70 o 
  13   2   6       14.35        3.46     12.59 o 
  14   2   6        1.21      -11.59     12.05 o 
   1   3   6       41.31       42.65     12.18 o 
   2   3   6       34.71       29.97     10.69 o 
   3   3   6       19.71       22.55      7.87 o 
   4   3   6      105.48       82.65     10.51 o 
   5   3   6      105.05       97.44      9.95 o 
   6   3   6       56.85       69.69      9.92 o 
   7   3   6       35.29       32.58     12.67 o 
   8   3   6       48.38       38.25      9.75 o 
   9   3   6       10.65       17.09      8.81 o 
  10   3   6       35.55       22.93      9.16 o 
  11   3   6       45.61       32.77     10.72 o 
  12   3   6       16.48       24.36     10.12 o 
  13   3   6       10.62        7.93     10.77 o 
  14   3   6        3.84      -14.04     14.04 o 
   0   4   6      143.21      104.23     15.31 o 
   1   4   6        4.47       -8.42      8.42 o 
   2   4   6       26.55       22.31      8.25 o 
   3   4   6       24.08       28.68     12.22 o 
   4   4   6       21.21       29.71      8.57 o 
   5   4   6        4.29        3.30     13.52 o 
   6   4   6      115.80      116.16     11.21 o 
   7   4   6      214.26      194.71     14.27 o 
   8   4   6       22.31       39.01     10.36 o 
   9   4   6        9.23        0.01      7.66 o 
  10   4   6       34.21       33.28      9.34 o 
  11   4   6        8.27        6.49      9.48 o 
  12   4   6       32.60       13.62     11.08 o 
  13   4   6        5.55        2.73     14.56 o 
   1   5   6        4.08        9.10      7.49 o 
   2   5   6       21.22       13.62     12.58 o 
   3   5   6       20.90       17.52     10.65 o 
   4   5   6       14.82       17.27      7.80 o 
   5   5   6       30.00       14.59     11.63 o 
   6   5   6       29.03       43.08     20.17 o 
   7   5   6       20.82       -1.23      8.04 o 
   8   5   6       42.88       13.42     12.60 o 
   9   5   6       10.58       12.74      8.06 o 
  10   5   6        8.19        0.53      7.89 o 
  11   5   6        3.76        0.52      8.44 o 
  12   5   6       13.77        4.95     15.53 o 
  13   5   6       35.94       40.73     17.31 o 
   0   6   6       18.12       15.16     20.28 o 
   1   6   6       11.27        7.60      7.90 o 
   2   6   6       72.22       80.26     10.86 o 
   3   6   6       42.47       49.76      8.88 o 
   4   6   6       50.61       58.93      9.32 o 
   5   6   6       71.58       73.90     10.02 o 
   6   6   6       76.27       65.56     22.37 o 
   7   6   6       34.50       32.64      8.85 o 
   8   6   6       47.99       46.83      9.30 o 
   9   6   6       27.72       36.46      8.01 o 
  10   6   6        9.33        1.92      9.07 o 
  11   6   6        0.14        2.82      8.03 o 
  12   6   6        7.21       11.12      8.62 o 
   1   7   6       59.51       51.33      8.91 o 
   2   7   6        7.38        2.69      8.42 o 
   3   7   6       15.86        3.41      8.52 o 
   4   7   6       72.77       78.64      9.30 o 
   5   7   6       59.46       61.09     10.34 o 
   6   7   6       13.10       29.48      9.02 o 
   7   7   6       14.24        9.12      7.56 o 
   8   7   6        5.61       -2.02      8.17 o 
   9   7   6        2.12        2.59      7.84 o 
  10   7   6        9.31       11.24     12.74 o 
  11   7   6       31.37       43.67      9.28 o 
  12   7   6        0.28        7.63      9.48 o 
   0   8   6       47.18       51.09     12.31 o 
   1   8   6        0.84       -0.20      7.21 o 
   2   8   6       17.09       19.12      7.01 o 
   3   8   6       17.82       10.00      7.37 o 
   4   8   6       32.35       28.12      9.92 o 
   5   8   6       16.58       21.92      8.77 o 
   6   8   6       20.95       16.45      8.22 o 
   7   8   6       11.13       10.70      9.20 o 
   8   8   6        1.98        0.15      7.80 o 
   9   8   6        1.98        0.85      7.84 o 
  10   8   6        1.84        1.66      8.81 o 
  11   8   6        0.92       -8.85      8.85 o 
   1   9   6        2.56        4.15      6.18 o 
   2   9   6        1.20        6.07      6.43 o 
   3   9   6       10.09       11.00      6.97 o 
   4   9   6        7.10       13.41      7.22 o 
   5   9   6        7.06        1.49      7.87 o 
   6   9   6        6.00        6.94      6.68 o 
   7   9   6       24.02       19.21      8.19 o 
   8   9   6        2.09       -1.63      7.29 o 
   9   9   6        9.13        2.93      7.83 o 
  10   9   6        3.02       -3.72      9.36 o 
   0  10   6       11.39       12.98      9.24 o 
   1  10   6        1.51        3.88      6.06 o 
   2  10   6       16.57       17.32      7.04 o 
   3  10   6        6.25        0.36      7.65 o 
   4  10   6       12.99       16.17      7.26 o 
   5  10   6        6.68        7.52     10.42 o 
   6  10   6        2.24        9.24      6.96 o 
   7  10   6       15.78       29.41      7.29 o 
   8  10   6        6.56        6.66      7.61 o 
   1  11   6       12.80       17.51      7.07 o 
   2  11   6        2.75        3.09      6.67 o 
   3  11   6       33.37       47.46      7.88 o 
   4  11   6       22.39       20.72      9.54 o 
   5  11   6        1.38        2.62     10.21 o 
   6  11   6        3.58        7.70      6.49 o 
   0  12   6        8.07        9.01     15.42 o 
   1  12   6        7.07        6.48      6.05 o 
   2  12   6       22.32       20.28      8.95 o 
   3  12   6       14.88        2.29      6.85 o 
   4  12   6        3.49       -2.56      8.76 o 
   2   0   7       38.30       29.72     12.73 o 
   4   0   7       34.82       38.00     18.73 o 
   6   0   7        6.08      -10.77     23.58 o 
   8   0   7       62.19       69.87     15.99 o 
   0   1   7       37.10       29.25      9.37 o 
   1   1   7       31.97       29.81      7.05 o 
   2   1   7       15.88       22.71      7.49 o 
   3   1   7       24.69       16.47      7.67 o 
   4   1   7       18.08       17.16      7.59 o 
   5   1   7       30.57       26.41      8.85 o 
   6   1   7        0.93        4.38      7.17 o 
   7   1   7       50.04       39.02      9.78 o 
   8   1   7        4.60       16.53      8.24 o 
   1   2   7        6.32       -8.13      9.24 o 
   2   2   7       16.94        8.21      7.01 o 
   3   2   7       38.38       18.06      7.80 o 
   4   2   7        4.52        2.93      7.53 o 
   5   2   7       20.18       16.40      8.25 o 
   6   2   7        6.49        0.01      8.13 o 
   7   2   7       10.28        4.11      8.79 o 
   0   3   7       64.32       55.38     18.02 o 
   1   3   7       15.06        3.30      7.37 o 
   2   3   7        0.29       10.80      6.52 o 
   3   3   7        1.36       -1.04      6.95 o 
   4   3   7       27.10       13.13      7.87 o 
   5   3   7        9.62       15.79      7.27 o 
   6   3   7       22.86        8.09      9.19 o 
   7   3   7        1.90        0.94      8.29 o 
   1   4   7        0.25        4.41      6.43 o 
   2   4   7        0.44       -5.66      6.34 o 
   3   4   7        1.87       12.01      5.93 o 
   4   4   7        3.41       -3.52      7.60 o 
   5   4   7       41.35       27.10      8.39 o 
   6   4   7       15.03       -0.63      8.69 o 
   0   5   7        6.86       -0.86      8.89 o 
   1   5   7        0.11       -5.56      6.15 o 
   2   5   7        1.68        8.37      5.90 o 
   3   5   7        1.57       -1.88      6.63 o 
   4   5   7       10.59       19.68      7.03 o 
   5   5   7       13.19       -0.30      8.79 o 
   1   6   7        8.37        4.80      5.21 o 
   2   6   7        0.77       15.91      6.19 o 
   3   6   7        3.18        0.42      6.17 o 
   4   6   7        0.68        6.17      5.67 o 
   0   7   7       44.49       38.27     12.53 o 
   1   7   7        4.31       -3.85      8.49 o 
                                                 
